# Supplementary material for: A nitronyl nitroxide and its two 1D chain Cu–Tb complexes: synthesis, structures, and magnetic properties
Source: RSC Adv. 2020 Feb 27;10(14):8490–6. doi: 10.1039/d0ra00018c (PMC9050009; doi:10.1039/d0ra00018c)
Supplement: RA-010-D0RA00018C-s002 [file RA-010-D0RA00018C-s002.cif]

# Electronic Supplementary Material (ESI) for RSC Advances.
# This journal is © The Royal Society of Chemistry 2020

####################################################################### 
# 
# This file contains crystal structure data downloaded from the 
# Cambridge Structural Database (CSD) hosted by the Cambridge 
# Crystallographic Data Centre (CCDC).
# 
# Full information about CCDC data access policies and citation 
# guidelines are available at http://www.ccdc.cam.ac.uk/access/V1 
# 
# Audit and citation data items may have been added by the CCDC. 
# Please retain this information to preserve the provenance of 
# this file and to allow appropriate attribution of the data. 
# 
#######################################################################

data_1
_audit_block_doi                 10.5517/ccdc.csd.cc247tdm
_database_code_depnum_ccdc_archive 'CCDC 1973720'
loop_
_audit_author_name
_audit_author_address
'Meng Yang'
;Guangzhou University
China
;
_audit_update_record             
;
2019-12-23 deposited with the CCDC.	2020-02-06 downloaded from the CCDC.
;
_audit_creation_date             2018-10-13
_audit_creation_method           
;
Olex2 1.2
(compiled 2018.05.29 svn.r3508 for OlexSys, GUI svn.r5506)
;
_shelx_SHELXL_version_number     2014/7
_chemical_name_common            ?
_chemical_name_systematic        ?
_chemical_formula_moiety         'C41 H25 Cu F30 N5 O13 Tb, C3 H7'
_chemical_formula_sum            'C44 H32 Cu F30 N5 O13 Tb'
_chemical_formula_weight         1631.23
_chemical_melting_point          ?
loop_
_atom_type_symbol
_atom_type_description
_atom_type_scat_dispersion_real
_atom_type_scat_dispersion_imag
_atom_type_scat_source
C C 0.0030 0.0020 'International Tables Vol C Tables 4.2.6.8 and 6.1.1.4'
H H 0.0000 0.0000 'International Tables Vol C Tables 4.2.6.8 and 6.1.1.4'
Cu Cu 0.3200 1.2650 'International Tables Vol C Tables 4.2.6.8 and 6.1.1.4'
F F 0.0170 0.0100 'International Tables Vol C Tables 4.2.6.8 and 6.1.1.4'
Tb Tb -0.1890 4.4100 'International Tables Vol C Tables 4.2.6.8 and 6.1.1.4'
N N 0.0060 0.0030 'International Tables Vol C Tables 4.2.6.8 and 6.1.1.4'
O O 0.0110 0.0060 'International Tables Vol C Tables 4.2.6.8 and 6.1.1.4'

_shelx_space_group_comment       
;
The symmetry employed for this shelxl refinement is uniquely defined
by the following loop, which should always be used as a source of
symmetry information in preference to the above space-group names.
They are only intended as comments.
;
_space_group_crystal_system      triclinic
_space_group_IT_number           2
_space_group_name_H-M_alt        'P -1'
_space_group_name_Hall           '-P 1'
loop_
_space_group_symop_operation_xyz
'x, y, z'
'-x, -y, -z'

_cell_length_a                   12.654(3)
_cell_length_b                   13.533(3)
_cell_length_c                   18.382(4)
_cell_angle_alpha                83.29(3)
_cell_angle_beta                 87.52(3)
_cell_angle_gamma                71.40(3)
_cell_volume                     2962.9(13)
_cell_formula_units_Z            2
_cell_measurement_reflns_used    8243
_cell_measurement_temperature    113(2)
_cell_measurement_theta_max      27.5
_cell_measurement_theta_min      3.1
_shelx_estimated_absorpt_T_max   ?
_shelx_estimated_absorpt_T_min   ?
_exptl_absorpt_coefficient_mu    1.699
_exptl_absorpt_correction_T_max  0.667
_exptl_absorpt_correction_T_min  0.582
_exptl_absorpt_correction_type   Multi-scan
_exptl_absorpt_process_details   SADABS
_exptl_absorpt_special_details   ?
_exptl_crystal_colour            green
_exptl_crystal_density_diffrn    1.828
_exptl_crystal_density_meas      ?
_exptl_crystal_density_method    ?
_exptl_crystal_description       elongated
_exptl_crystal_F_000             1598
_exptl_crystal_size_max          0.49
_exptl_crystal_size_mid          0.27
_exptl_crystal_size_min          0.23
_exptl_transmission_factor_max   ?
_exptl_transmission_factor_min   ?
_diffrn_reflns_av_R_equivalents  0.0318
_diffrn_reflns_av_unetI/netI     0.0589
_diffrn_reflns_Laue_measured_fraction_full 0.996
_diffrn_reflns_Laue_measured_fraction_max 0.819
_diffrn_reflns_limit_h_max       16
_diffrn_reflns_limit_h_min       -11
_diffrn_reflns_limit_k_max       17
_diffrn_reflns_limit_k_min       -11
_diffrn_reflns_limit_l_max       24
_diffrn_reflns_limit_l_min       -24
_diffrn_reflns_number            20244
_diffrn_reflns_point_group_measured_fraction_full 0.876
_diffrn_reflns_point_group_measured_fraction_max 0.819
_diffrn_reflns_theta_full        25.242
_diffrn_reflns_theta_max         27.995
_diffrn_reflns_theta_min         1.597
_diffrn_ambient_temperature      113(2)
_diffrn_detector_area_resol_mean ?
_diffrn_measured_fraction_theta_full 0.996
_diffrn_measured_fraction_theta_max 0.819
_diffrn_measurement_device_type  'CCD area detector'
_diffrn_measurement_method       ?
_diffrn_radiation_type           MoK\a
_diffrn_radiation_wavelength     0.71073
_diffrn_source                   ?
_reflns_Friedel_coverage         0.000
_reflns_Friedel_fraction_full    .
_reflns_Friedel_fraction_max     .
_reflns_number_gt                10235
_reflns_number_total             14301
_reflns_special_details          
;
 Reflections were merged by SHELXL according to the crystal
 class for the calculation of statistics and refinement.
 
 _reflns_Friedel_fraction is defined as the number of unique
 Friedel pairs measured divided by the number that would be
 possible theoretically, ignoring centric projections and
 systematic absences.
;
_reflns_threshold_expression     'I > 2\s(I)'
_computing_cell_refinement       'CrystalClear-SM Expert 2.1 b42 (Rigaku, 2015)'
_computing_data_collection       'CrystalClear-SM Expert 2.1 b42 (Rigaku, 2015)'
_computing_data_reduction        'CrystalClear-SM Expert 2.1 b42 (Rigaku, 2015)'
_computing_molecular_graphics    'Olex2 (Dolomanov et al., 2009)'
_computing_publication_material  'Olex2 (Dolomanov et al., 2009)'
_computing_structure_refinement  'XL (Sheldrick, 2008)'
_computing_structure_solution    ?
_refine_diff_density_max         2.045
_refine_diff_density_min         -1.855
_refine_diff_density_rms         0.143
_refine_ls_extinction_coef       .
_refine_ls_extinction_method     none
_refine_ls_goodness_of_fit_ref   1.002
_refine_ls_hydrogen_treatment    constr
_refine_ls_matrix_type           full
_refine_ls_number_parameters     852
_refine_ls_number_reflns         11710
_refine_ls_number_restraints     18
_refine_ls_R_factor_all          0.0595
_refine_ls_R_factor_gt           0.0508
_refine_ls_restrained_S_all      1.002
_refine_ls_shift/su_max          0.001
_refine_ls_shift/su_mean         0.000
_refine_ls_structure_factor_coef Fsqd
_refine_ls_weighting_details     
'w=1/[\s^2^(Fo^2^)+(0.1000P)^2^] where P=(Fo^2^+2Fc^2^)/3'
_refine_ls_weighting_scheme      calc
_refine_ls_wR_factor_gt          0.1360
_refine_ls_wR_factor_ref         0.1460
_refine_special_details          ?
_olex2_refinement_description    
;
1. Fixed Uiso
 At 1.2 times of:
  All C(H) groups, {H15A,H15B,H15C} of C15, {H16A,H16B,H16C} of C16, {H13A,
  H13B,H13C} of C13, {H14A,H14B,H14C} of C14, All C(H,H) groups
 At 1.5 times of:
  {H42A,H42B,H42C} of C42
2. Uiso/Uaniso restraints and constraints
Uanis(F15) \\sim Ueq, Uanis(F13) \\sim Ueq: with sigma of 0.01 and sigma for
terminal atoms of 0.01
Uanis(C42) \\sim Ueq: with sigma of 0.001 and sigma for terminal atoms of 0.001
3.a Secondary CH2 refined with riding coordinates:
 C7(H7A,H7B), C44(H44A,H44B), C43(H43A,H43B)
3.b Aromatic/amide H refined with riding coordinates:
 C3(H3), C9(H9), C8(H8), C24(H24), C34(H34), C5(H5), C29(H29), C39(H39),
 C19(H19), C2(H2), C6(H6)
3.c Idealised Me refined as rotating group:
 C13(H13A,H13B,H13C), C16(H16A,H16B,H16C), C15(H15A,H15B,H15C), C14(H14A,H14B,
 H14C), C42(H42A,H42B,H42C)
;
_atom_sites_solution_hydrogens   geom
_atom_sites_solution_primary     ?
_atom_sites_solution_secondary   ?
loop_
_atom_site_label
_atom_site_type_symbol
_atom_site_fract_x
_atom_site_fract_y
_atom_site_fract_z
_atom_site_U_iso_or_equiv
_atom_site_adp_type
_atom_site_occupancy
_atom_site_site_symmetry_order
_atom_site_calc_flag
_atom_site_refinement_flags_posn
_atom_site_refinement_flags_adp
_atom_site_refinement_flags_occupancy
_atom_site_disorder_assembly
_atom_site_disorder_group
Tb1 Tb 0.51416(2) 0.38849(2) 0.28699(2) 0.01587(9) Uani 1 1 d . . . . .
Cu1 Cu 1.06083(5) -0.15909(4) 0.23109(3) 0.02183(15) Uani 1 1 d . . . . .
F10 F 0.9677(3) 0.3543(4) 0.2578(2) 0.0602(13) Uani 1 1 d . . . . .
F1 F 0.2333(3) 0.3479(3) 0.47332(17) 0.0372(8) Uani 1 1 d . . . . .
F14 F 0.7098(4) 0.6486(4) 0.2664(3) 0.0752(15) Uani 1 1 d . . . . .
F5 F 0.1558(3) 0.3005(3) 0.15534(19) 0.0451(9) Uani 1 1 d . . . . .
F2 F 0.3124(3) 0.1919(2) 0.44396(17) 0.0359(8) Uani 1 1 d . . . . .
F3 F 0.1441(3) 0.2744(3) 0.41312(18) 0.0375(9) Uani 1 1 d . . . . .
F7 F 0.6158(4) 0.4633(3) 0.02384(19) 0.0505(10) Uani 1 1 d . . . . .
F18 F 0.5857(4) 0.3038(3) 0.54984(18) 0.0488(10) Uani 1 1 d . . . . .
F12 F 0.8991(3) 0.2968(3) 0.3558(2) 0.0482(10) Uani 1 1 d . . . . .
F16 F 0.6527(5) 0.4251(3) 0.5693(2) 0.0657(14) Uani 1 1 d . . . . .
F4 F 0.3153(4) 0.2668(5) 0.1042(3) 0.0857(18) Uani 1 1 d . . . . .
F23 F 1.2870(4) 0.0647(3) 0.3236(2) 0.0607(12) Uani 1 1 d . . . . .
F21 F 1.2199(3) 0.1013(3) 0.0693(2) 0.0577(12) Uani 1 1 d . . . . .
F19 F 1.0467(3) 0.1646(3) 0.0788(2) 0.0580(12) Uani 1 1 d . . . . .
F25 F 0.9768(4) -0.3642(3) 0.4300(2) 0.0714(16) Uani 1 1 d . . . . .
F11 F 0.9504(3) 0.1998(3) 0.2696(2) 0.0538(11) Uani 1 1 d . . . . .
F9 F 0.7644(4) 0.4918(5) 0.0422(2) 0.0878(19) Uani 1 1 d . . . . .
F28 F 1.0168(4) -0.3517(4) 0.0541(2) 0.0684(13) Uani 1 1 d . . . . .
F8 F 0.6081(6) 0.5986(3) 0.0730(2) 0.097(2) Uani 1 1 d . . . . .
F24 F 1.3142(4) -0.0936(3) 0.3688(3) 0.0736(15) Uani 1 1 d . . . . .
F6 F 0.2138(5) 0.4254(4) 0.1090(2) 0.0838(18) Uani 1 1 d . . . . .
F26 F 1.1356(4) -0.4562(4) 0.3952(3) 0.0758(16) Uani 1 1 d . . . . .
F17 F 0.7543(4) 0.2868(3) 0.5211(2) 0.0612(12) Uani 1 1 d . . . . .
F27 F 0.9957(6) -0.4967(4) 0.3709(3) 0.0922(19) Uani 1 1 d . . . . .
F22 F 1.1672(5) 0.0251(4) 0.3969(3) 0.0773(15) Uani 1 1 d . . . . .
F13 F 0.5702(6) 0.7356(4) 0.3228(4) 0.120(3) Uani 1 1 d . U . . .
F30 F 0.8494(5) -0.2778(5) 0.0813(4) 0.101(2) Uani 1 1 d . . . . .
O1 O 0.8723(3) -0.0510(3) 0.2519(2) 0.0373(11) Uani 1 1 d . . . . .
O11 O 1.0711(3) -0.0556(3) 0.15000(18) 0.0243(8) Uani 1 1 d . . . . .
O9 O 0.5677(3) 0.3682(3) 0.40949(18) 0.0213(7) Uani 1 1 d . . . . .
O4 O 0.3659(3) 0.3662(3) 0.35912(17) 0.0185(7) Uani 1 1 d . . . . .
O13 O 1.0490(3) -0.2630(3) 0.3113(2) 0.0273(8) Uani 1 1 d . . . . .
O12 O 1.0031(3) -0.2254(3) 0.1609(2) 0.0265(8) Uani 1 1 d . . . . .
C11 C 0.7808(4) -0.0078(4) 0.3692(2) 0.0201(11) Uani 1 1 d . . . . .
C13 C 0.6223(5) 0.1071(4) 0.4449(3) 0.0264(12) Uani 1 1 d . . . . .
H13A H 0.5439 0.1446 0.4436 0.032 Uiso 1 1 calc GR . . . .
H13B H 0.6634 0.1557 0.4449 0.032 Uiso 1 1 calc GR . . . .
H13C H 0.6392 0.0585 0.4885 0.032 Uiso 1 1 calc GR . . . .
O6 O 0.5794(3) 0.4279(3) 0.16999(17) 0.0206(8) Uani 1 1 d . . . . .
O3 O 0.3279(3) 0.7537(3) 0.03968(18) 0.0233(8) Uani 1 1 d . . . . .
O2 O 0.5461(3) 0.2068(2) 0.30201(18) 0.0186(7) Uani 1 1 d . . . . .
C16 C 0.8214(5) -0.1241(4) 0.3981(3) 0.0337(15) Uani 1 1 d . . . . .
H16A H 0.8046 -0.1322 0.4494 0.040 Uiso 1 1 calc GR . . . .
H16B H 0.9005 -0.1517 0.3907 0.040 Uiso 1 1 calc GR . . . .
H16C H 0.7846 -0.1614 0.3722 0.040 Uiso 1 1 calc GR . . . .
C15 C 0.8554(5) 0.0483(5) 0.3992(3) 0.0325(13) Uani 1 1 d . . . . .
H15A H 0.8294 0.1215 0.3813 0.039 Uiso 1 1 calc GR . . . .
H15B H 0.9309 0.0180 0.3831 0.039 Uiso 1 1 calc GR . . . .
H15C H 0.8524 0.0405 0.4517 0.039 Uiso 1 1 calc GR . . . .
N2 N 0.6341(3) 0.1245(3) 0.3098(2) 0.0177(8) Uani 1 1 d . . . . .
O7 O 0.7104(3) 0.3153(3) 0.28804(19) 0.0217(8) Uani 1 1 d . . . . .
O5 O 0.3905(3) 0.3555(2) 0.20810(17) 0.0182(7) Uani 1 1 d . . . . .
N4 N 0.2499(4) 0.7231(3) 0.2080(2) 0.0265(10) Uani 1 1 d . . . . .
O10 O 1.1259(3) -0.0951(3) 0.29886(19) 0.0268(8) Uani 1 1 d . . . . .
C37 C 0.9436(6) -0.3460(5) 0.1075(4) 0.0458(17) Uani 1 1 d . . . . .
O8 O 0.5715(3) 0.5315(3) 0.30473(19) 0.0256(8) Uani 1 1 d . . . . .
N5 N 0.3698(4) 0.5608(3) 0.2334(2) 0.0206(9) Uani 1 1 d . . . . .
N3 N 0.2771(3) 0.6745(3) 0.1463(2) 0.0183(9) Uani 1 1 d . . . . .
N1 N 0.7916(4) 0.0059(3) 0.2872(2) 0.0220(10) Uani 1 1 d . . . . .
C7 C 0.2382(4) 0.7273(4) 0.0750(2) 0.0199(10) Uani 1 1 d . . . . .
H7A H 0.2147 0.6816 0.0470 0.024 Uiso 1 1 calc R . . . .
H7B H 0.1754 0.7900 0.0799 0.024 Uiso 1 1 calc R . . . .
C12 C 0.6546(4) 0.0479(3) 0.3787(2) 0.0194(11) Uani 1 1 d . . . . .
C3 C 0.4095(5) 0.7917(4) -0.0726(2) 0.0213(11) Uani 1 1 d . . . . .
H3 H 0.4786 0.7660 -0.0497 0.026 Uiso 1 1 calc R . . . .
C30 C 0.6705(5) 0.4388(4) 0.1473(3) 0.0222(11) Uani 1 1 d . . . . .
C23 C 0.2898(4) 0.3291(4) 0.3493(2) 0.0182(11) Uani 1 1 d . . . . .
C26 C 0.2465(5) 0.3291(5) 0.1468(3) 0.0341(14) Uani 1 1 d . . . . .
C27 C 0.9018(5) 0.2979(5) 0.2839(3) 0.0348(14) Uani 1 1 d . . . . .
C9 C 0.3078(5) 0.6521(4) 0.2588(3) 0.0259(12) Uani 1 1 d . . . . .
H9 H 0.3063 0.6634 0.3079 0.031 Uiso 1 1 calc R . . . .
C28 C 0.7846(4) 0.3419(4) 0.2502(3) 0.0229(11) Uani 1 1 d . . . . .
C8 C 0.3490(4) 0.5783(4) 0.1623(2) 0.0221(11) Uani 1 1 d . . . . .
H8 H 0.3799 0.5308 0.1285 0.027 Uiso 1 1 calc R . . . .
C4 C 0.3131(4) 0.7916(4) -0.0332(2) 0.0192(10) Uani 1 1 d . . . . .
C40 C 1.0214(5) -0.3418(4) 0.3041(3) 0.0306(13) Uani 1 1 d . . . . .
C33 C 1.1770(5) -0.0305(4) 0.2798(3) 0.0270(12) Uani 1 1 d . . . . .
C25 C 0.3012(4) 0.3343(4) 0.2175(3) 0.0194(11) Uani 1 1 d . . . . .
C10 C 0.7080(4) 0.0905(3) 0.2567(2) 0.0178(10) Uani 1 1 d . . . . .
C35 C 1.1280(4) 0.0059(4) 0.1519(3) 0.0235(11) Uani 1 1 d . . . . .
C36 C 1.1295(6) 0.0746(5) 0.0786(3) 0.0342(14) Uani 1 1 d . . . . .
C24 C 0.2474(5) 0.3175(4) 0.2841(3) 0.0226(11) Uani 1 1 d . . . . .
H24 H 0.1829 0.2986 0.2842 0.027 Uiso 1 1 calc R . . . .
C38 C 0.9815(5) -0.3109(4) 0.1745(3) 0.0322(13) Uani 1 1 d . . . . .
C22 C 0.2412(5) 0.2876(4) 0.4206(3) 0.0231(12) Uani 1 1 d . . . . .
C34 C 1.1833(5) 0.0209(4) 0.2103(3) 0.0302(13) Uani 1 1 d . . . . .
H34 H 1.2257 0.0662 0.2033 0.036 Uiso 1 1 calc R . . . .
C5 C 0.2103(5) 0.8295(4) -0.0669(3) 0.0262(12) Uani 1 1 d . . . . .
H5 H 0.1460 0.8290 -0.0406 0.031 Uiso 1 1 calc R . . . .
C20 C 0.6204(5) 0.4108(4) 0.4441(3) 0.0280(12) Uani 1 1 d . . . . .
C29 C 0.7727(5) 0.4018(4) 0.1826(3) 0.0271(12) Uani 1 1 d . . . . .
H29 H 0.8339 0.4174 0.1606 0.033 Uiso 1 1 calc R . . . .
C31 C 0.6645(5) 0.4997(4) 0.0709(3) 0.0325(14) Uani 1 1 d . . . . .
C18 C 0.6242(6) 0.5537(5) 0.3527(3) 0.0387(15) Uani 1 1 d . . . . .
C32 C 1.2359(6) -0.0078(5) 0.3426(3) 0.0402(15) Uani 1 1 d . . . . .
C39 C 0.9869(5) -0.3710(5) 0.2418(3) 0.0367(14) Uani 1 1 d . . . . .
H39 H 0.9670 -0.4319 0.2449 0.044 Uiso 1 1 calc R . . . .
C41 C 1.0290(6) -0.4145(5) 0.3765(3) 0.0424(17) Uani 1 1 d . . . . .
C21 C 0.6535(6) 0.3565(5) 0.5222(3) 0.0394(16) Uani 1 1 d . . . . .
C14 C 0.5818(5) -0.0206(4) 0.3717(3) 0.0290(13) Uani 1 1 d . . . . .
H14A H 0.5052 0.0226 0.3672 0.035 Uiso 1 1 calc GR . . . .
H14B H 0.5903 -0.0705 0.4144 0.035 Uiso 1 1 calc GR . . . .
H14C H 0.6040 -0.0571 0.3290 0.035 Uiso 1 1 calc GR . . . .
C19 C 0.6536(6) 0.4991(5) 0.4221(3) 0.0421(17) Uani 1 1 d . . . . .
H19 H 0.6950 0.5214 0.4534 0.051 Uiso 1 1 calc R . . . .
C17 C 0.6599(10) 0.6519(7) 0.3304(4) 0.075(3) Uani 1 1 d . . . . .
F29 F 0.9311(6) -0.4398(4) 0.1191(3) 0.092(2) Uani 1 1 d . . . . .
F20 F 1.1137(6) 0.0297(4) 0.0230(2) 0.103(2) Uani 1 1 d . . . . .
C2 C 0.4025(4) 0.8298(4) -0.1455(3) 0.0214(11) Uani 1 1 d . . . . .
H2 H 0.4667 0.8307 -0.1718 0.026 Uiso 1 1 calc R . . . .
C6 C 0.2039(5) 0.8679(4) -0.1399(3) 0.0268(12) Uani 1 1 d . . . . .
H6 H 0.1347 0.8947 -0.1625 0.032 Uiso 1 1 calc R . . . .
C1 C 0.2991(4) 0.8672(3) -0.1800(3) 0.0196(10) Uani 1 1 d . . . . .
C42 C 0.5610(10) 0.8891(9) 0.1624(6) 0.101(4) Uani 1 1 d . U . . .
H42A H 0.5178 0.8419 0.1650 0.151 Uiso 1 1 calc GR . . . .
H42B H 0.5188 0.9520 0.1830 0.151 Uiso 1 1 calc GR . . . .
H42C H 0.6287 0.8562 0.1895 0.151 Uiso 1 1 calc GR . . . .
C44 C 0.4863(7) 0.9844(6) 0.0404(4) 0.0557(19) Uani 1 1 d . . . . .
H44A H 0.4525 1.0475 0.0642 0.067 Uiso 1 1 calc R . . . .
H44B H 0.4324 0.9469 0.0414 0.067 Uiso 1 1 calc R . . . .
C43 C 0.5890(9) 0.9162(7) 0.0828(5) 0.077(3) Uani 1 1 d . . . . .
H43A H 0.6215 0.8520 0.0601 0.093 Uiso 1 1 calc R . . . .
H43B H 0.6438 0.9528 0.0808 0.093 Uiso 1 1 calc R . . . .
F15 F 0.7318(9) 0.6618(6) 0.3737(4) 0.162(3) Uani 1 1 d . U . . .

loop_
_atom_site_aniso_label
_atom_site_aniso_U_11
_atom_site_aniso_U_22
_atom_site_aniso_U_33
_atom_site_aniso_U_23
_atom_site_aniso_U_13
_atom_site_aniso_U_12
Tb1 0.01498(17) 0.01694(12) 0.01516(12) 0.00114(8) -0.00036(9) -0.00527(9)
Cu1 0.0212(4) 0.0201(3) 0.0217(3) 0.0011(2) 0.0015(2) -0.0045(2)
F10 0.023(2) 0.087(3) 0.074(3) 0.030(2) -0.015(2) -0.033(2)
F1 0.048(2) 0.0453(19) 0.0244(15) -0.0087(13) 0.0133(15) -0.0231(16)
F14 0.070(4) 0.062(3) 0.103(4) 0.015(3) 0.008(3) -0.044(2)
F5 0.028(2) 0.087(3) 0.0335(18) -0.0139(18) 0.0002(15) -0.033(2)
F2 0.034(2) 0.0330(17) 0.0313(16) 0.0110(13) 0.0032(14) -0.0028(14)
F3 0.024(2) 0.061(2) 0.0324(17) 0.0098(15) 0.0026(14) -0.0248(16)
F7 0.067(3) 0.067(3) 0.0252(17) 0.0063(16) -0.0099(17) -0.035(2)
F18 0.075(3) 0.049(2) 0.0241(16) 0.0078(15) -0.0032(17) -0.026(2)
F12 0.031(2) 0.075(3) 0.040(2) -0.0012(18) -0.0116(16) -0.0183(18)
F16 0.133(4) 0.050(2) 0.0256(18) -0.0029(16) -0.026(2) -0.041(3)
F4 0.037(3) 0.174(5) 0.064(3) -0.081(3) 0.014(2) -0.038(3)
F23 0.084(3) 0.058(3) 0.057(3) 0.006(2) -0.027(2) -0.048(2)
F21 0.037(3) 0.078(3) 0.054(2) 0.026(2) 0.0036(19) -0.025(2)
F19 0.042(2) 0.055(2) 0.068(3) 0.034(2) -0.014(2) -0.0146(19)
F25 0.103(4) 0.043(2) 0.046(2) 0.0099(18) 0.037(2) -0.001(2)
F11 0.035(2) 0.046(2) 0.065(3) -0.0039(19) -0.0068(19) 0.0097(17)
F9 0.059(3) 0.179(6) 0.037(2) 0.039(3) -0.005(2) -0.071(3)
F28 0.086(4) 0.095(3) 0.049(3) -0.024(2) 0.004(2) -0.058(3)
F8 0.205(6) 0.027(2) 0.038(2) 0.0100(17) 0.022(3) -0.014(3)
F24 0.097(4) 0.049(2) 0.072(3) 0.011(2) -0.060(3) -0.018(2)
F6 0.111(4) 0.103(4) 0.055(3) 0.044(3) -0.054(3) -0.069(3)
F26 0.064(3) 0.063(3) 0.070(3) 0.029(2) -0.001(2) 0.010(2)
F17 0.058(3) 0.061(3) 0.047(2) 0.0136(19) -0.024(2) 0.002(2)
F27 0.166(6) 0.064(3) 0.065(3) 0.021(2) -0.007(3) -0.071(4)
F22 0.092(4) 0.117(4) 0.046(3) -0.042(3) 0.008(3) -0.053(3)
F13 0.178(6) 0.028(2) 0.146(5) -0.014(3) 0.083(5) -0.032(3)
F30 0.066(4) 0.114(5) 0.115(5) -0.041(4) -0.052(3) 0.002(3)
O1 0.029(2) 0.038(2) 0.0241(18) -0.0001(16) 0.0108(16) 0.0158(17)
O11 0.023(2) 0.0271(18) 0.0201(16) 0.0032(13) -0.0010(14) -0.0060(15)
O9 0.023(2) 0.0228(17) 0.0182(15) -0.0009(12) -0.0004(14) -0.0081(14)
O4 0.012(2) 0.0268(17) 0.0173(15) -0.0029(12) 0.0019(13) -0.0075(14)
O13 0.028(2) 0.0222(18) 0.0288(18) -0.0002(14) 0.0074(16) -0.0059(15)
O12 0.023(2) 0.0262(19) 0.0309(19) -0.0007(14) -0.0014(16) -0.0087(15)
C11 0.021(3) 0.020(2) 0.014(2) 0.0012(16) 0.0037(18) -0.0013(19)
C13 0.029(3) 0.028(3) 0.018(2) -0.0001(18) -0.001(2) -0.004(2)
O6 0.019(2) 0.0256(17) 0.0172(15) 0.0018(12) 0.0009(14) -0.0094(14)
O3 0.019(2) 0.0342(19) 0.0169(16) 0.0052(13) -0.0018(14) -0.0113(15)
O2 0.0137(19) 0.0156(15) 0.0236(16) 0.0015(12) -0.0007(13) -0.0018(13)
C16 0.035(4) 0.027(3) 0.025(3) 0.010(2) 0.008(2) 0.005(2)
C15 0.020(3) 0.050(3) 0.028(3) 0.004(2) -0.005(2) -0.014(3)
N2 0.014(2) 0.0196(19) 0.0170(18) 0.0008(14) 0.0025(15) -0.0040(15)
O7 0.013(2) 0.0247(17) 0.0268(17) 0.0009(13) 0.0018(14) -0.0066(14)
O5 0.012(2) 0.0229(16) 0.0194(15) 0.0016(12) 0.0009(13) -0.0073(13)
N4 0.029(3) 0.028(2) 0.0143(18) -0.0035(16) 0.0004(17) 0.0030(18)
O10 0.028(2) 0.0258(18) 0.0243(17) -0.0018(14) 0.0000(15) -0.0056(16)
C37 0.044(5) 0.053(4) 0.050(4) 0.001(3) -0.008(3) -0.030(3)
O8 0.036(2) 0.0205(17) 0.0231(17) 0.0016(13) -0.0088(16) -0.0126(15)
N5 0.017(2) 0.023(2) 0.0189(18) 0.0040(15) 0.0019(16) -0.0038(16)
N3 0.018(2) 0.0200(19) 0.0135(17) -0.0003(14) -0.0002(15) -0.0025(16)
N1 0.019(3) 0.021(2) 0.0188(19) 0.0037(15) 0.0048(16) 0.0013(16)
C7 0.015(3) 0.026(2) 0.014(2) 0.0009(17) -0.0024(18) -0.0010(19)
C12 0.024(3) 0.018(2) 0.013(2) 0.0005(16) 0.0006(18) -0.0033(19)
C3 0.022(3) 0.025(2) 0.016(2) -0.0022(17) -0.0031(19) -0.006(2)
C30 0.027(3) 0.028(2) 0.016(2) -0.0025(18) 0.001(2) -0.014(2)
C23 0.014(3) 0.020(2) 0.018(2) 0.0011(16) 0.0047(18) -0.0027(19)
C26 0.026(4) 0.062(4) 0.020(2) -0.002(2) -0.003(2) -0.021(3)
C27 0.023(4) 0.046(3) 0.034(3) 0.008(2) 0.003(2) -0.012(3)
C9 0.025(3) 0.028(3) 0.018(2) -0.0006(18) 0.001(2) 0.001(2)
C28 0.017(3) 0.028(3) 0.025(2) -0.0064(19) 0.002(2) -0.007(2)
C8 0.028(3) 0.017(2) 0.017(2) 0.0002(16) 0.0026(19) -0.0028(19)
C4 0.016(3) 0.023(2) 0.016(2) 0.0016(17) 0.0018(18) -0.0041(19)
C40 0.029(3) 0.021(3) 0.036(3) 0.002(2) 0.012(2) -0.004(2)
C33 0.022(3) 0.026(3) 0.032(3) -0.004(2) -0.004(2) -0.005(2)
C25 0.016(3) 0.020(2) 0.021(2) -0.0022(17) -0.0005(19) -0.0043(19)
C10 0.013(3) 0.021(2) 0.016(2) 0.0017(16) -0.0005(17) -0.0028(18)
C35 0.018(3) 0.026(3) 0.025(2) 0.0002(19) 0.003(2) -0.007(2)
C36 0.041(4) 0.040(3) 0.030(3) 0.002(2) 0.001(3) -0.026(3)
C24 0.017(3) 0.034(3) 0.020(2) 0.0005(19) 0.0013(19) -0.015(2)
C38 0.022(3) 0.031(3) 0.044(3) -0.001(2) -0.002(2) -0.009(2)
C22 0.022(3) 0.026(2) 0.020(2) 0.0021(18) 0.002(2) -0.008(2)
C34 0.034(4) 0.027(3) 0.032(3) -0.002(2) -0.004(2) -0.013(2)
C5 0.014(3) 0.042(3) 0.019(2) 0.004(2) 0.0033(19) -0.006(2)
C20 0.033(4) 0.027(3) 0.022(2) -0.0045(19) -0.006(2) -0.005(2)
C29 0.018(3) 0.038(3) 0.032(3) -0.001(2) 0.006(2) -0.020(2)
C31 0.042(4) 0.037(3) 0.022(2) 0.002(2) 0.003(2) -0.019(3)
C18 0.058(5) 0.031(3) 0.035(3) 0.006(2) -0.013(3) -0.027(3)
C32 0.050(4) 0.036(3) 0.036(3) -0.001(2) -0.013(3) -0.015(3)
C39 0.041(4) 0.033(3) 0.041(3) 0.002(2) 0.005(3) -0.020(3)
C41 0.062(5) 0.028(3) 0.036(3) 0.000(2) 0.014(3) -0.015(3)
C21 0.061(5) 0.035(3) 0.027(3) 0.000(2) -0.018(3) -0.020(3)
C14 0.027(4) 0.029(3) 0.030(3) 0.008(2) 0.001(2) -0.013(2)
C19 0.074(5) 0.033(3) 0.031(3) 0.003(2) -0.022(3) -0.033(3)
C17 0.142(9) 0.061(5) 0.048(4) 0.017(4) -0.049(5) -0.070(6)
F29 0.165(6) 0.088(4) 0.068(3) 0.002(3) -0.019(3) -0.104(4)
F20 0.232(8) 0.094(4) 0.027(2) 0.000(2) -0.002(3) -0.116(5)
C2 0.019(3) 0.023(2) 0.022(2) -0.0030(18) 0.0046(19) -0.008(2)
C6 0.015(3) 0.035(3) 0.023(2) 0.007(2) -0.002(2) -0.002(2)
C1 0.017(3) 0.017(2) 0.021(2) 0.0017(17) 0.0016(19) -0.0023(18)
C42 0.100(4) 0.099(4) 0.099(4) -0.0106(11) -0.0007(10) -0.0259(14)
C44 0.063(5) 0.053(4) 0.056(5) -0.014(3) -0.001(4) -0.022(4)
C43 0.098(8) 0.060(5) 0.060(5) -0.001(4) -0.004(5) -0.008(5)
F15 0.278(8) 0.161(5) 0.124(5) 0.043(4) -0.090(5) -0.185(6)

_geom_special_details            
;
 All esds (except the esd in the dihedral angle between two l.s. planes)
 are estimated using the full covariance matrix.  The cell esds are taken
 into account individually in the estimation of esds in distances, angles
 and torsion angles; correlations between esds in cell parameters are only
 used when they are defined by crystal symmetry.  An approximate (isotropic)
 treatment of cell esds is used for estimating esds involving l.s. planes.
;
loop_
_geom_bond_atom_site_label_1
_geom_bond_atom_site_label_2
_geom_bond_distance
_geom_bond_site_symmetry_2
_geom_bond_publ_flag
Tb1 O9 2.340(3) . ?
Tb1 O4 2.329(3) . ?
Tb1 O6 2.335(3) . ?
Tb1 O2 2.345(3) . ?
Tb1 O7 2.361(4) . ?
Tb1 O5 2.354(4) . ?
Tb1 O8 2.333(4) . ?
Tb1 N5 2.578(4) . ?
Cu1 O1 2.409(4) . ?
Cu1 O11 1.952(3) . ?
Cu1 O13 1.951(3) . ?
Cu1 O12 1.943(4) . ?
Cu1 N4 2.467(4) 1_645 ?
Cu1 O10 1.943(4) . ?
F10 C27 1.339(7) . ?
F1 C22 1.318(6) . ?
F14 C17 1.310(11) . ?
F5 C26 1.321(7) . ?
F2 C22 1.354(6) . ?
F3 C22 1.312(7) . ?
F7 C31 1.306(7) . ?
F18 C21 1.331(8) . ?
F12 C27 1.319(7) . ?
F16 C21 1.339(7) . ?
F4 C26 1.307(7) . ?
F23 C32 1.346(7) . ?
F21 C36 1.304(7) . ?
F19 C36 1.330(7) . ?
F25 C41 1.295(7) . ?
F11 C27 1.325(7) . ?
F9 C31 1.326(7) . ?
F28 C37 1.312(8) . ?
F8 C31 1.305(7) . ?
F24 C32 1.318(7) . ?
F6 C26 1.350(7) . ?
F26 C41 1.329(8) . ?
F17 C21 1.323(8) . ?
F27 C41 1.325(8) . ?
F22 C32 1.316(8) . ?
F13 C17 1.322(12) . ?
F30 C37 1.322(8) . ?
O1 N1 1.271(5) . ?
O11 C35 1.267(7) . ?
O9 C20 1.245(7) . ?
O4 C23 1.247(6) . ?
O13 C40 1.245(7) . ?
O12 C38 1.266(7) . ?
C11 C16 1.527(6) . ?
C11 C15 1.540(8) . ?
C11 N1 1.502(6) . ?
C11 C12 1.545(7) . ?
C13 H13A 0.9600 . ?
C13 H13B 0.9600 . ?
C13 H13C 0.9600 . ?
C13 C12 1.506(7) . ?
O6 C30 1.256(6) . ?
O3 C7 1.407(6) . ?
O3 C4 1.375(5) . ?
O2 N2 1.299(5) . ?
C16 H16A 0.9600 . ?
C16 H16B 0.9600 . ?
C16 H16C 0.9600 . ?
C15 H15A 0.9600 . ?
C15 H15B 0.9600 . ?
C15 H15C 0.9600 . ?
N2 C12 1.515(5) . ?
N2 C10 1.338(6) . ?
O7 C28 1.263(6) . ?
O5 C25 1.253(6) . ?
N4 Cu1 2.467(4) 1_465 ?
N4 N3 1.355(5) . ?
N4 C9 1.316(6) . ?
O10 C33 1.255(7) . ?
C37 C38 1.518(9) . ?
C37 F29 1.320(8) . ?
O8 C18 1.246(7) . ?
N5 C9 1.359(6) . ?
N5 C8 1.323(6) . ?
N3 C7 1.442(5) . ?
N3 C8 1.336(6) . ?
N1 C10 1.369(6) . ?
C7 H7A 0.9700 . ?
C7 H7B 0.9700 . ?
C12 C14 1.519(8) . ?
C3 H3 0.9300 . ?
C3 C4 1.393(7) . ?
C3 C2 1.374(6) . ?
C30 C29 1.388(8) . ?
C30 C31 1.534(6) . ?
C23 C24 1.379(7) . ?
C23 C22 1.546(6) . ?
C26 C25 1.517(7) . ?
C27 C28 1.539(8) . ?
C9 H9 0.9300 . ?
C28 C29 1.389(7) . ?
C8 H8 0.9300 . ?
C4 C5 1.382(7) . ?
C40 C39 1.386(9) . ?
C40 C41 1.546(7) . ?
C33 C34 1.392(7) . ?
C33 C32 1.513(8) . ?
C25 C24 1.406(7) . ?
C10 C1 1.453(6) 2_665 ?
C35 C36 1.547(7) . ?
C35 C34 1.376(8) . ?
C36 F20 1.302(7) . ?
C24 H24 0.9300 . ?
C38 C39 1.391(8) . ?
C34 H34 0.9300 . ?
C5 H5 0.9300 . ?
C5 C6 1.377(6) . ?
C20 C21 1.545(7) . ?
C20 C19 1.400(8) . ?
C29 H29 0.9300 . ?
C18 C19 1.399(7) . ?
C18 C17 1.542(9) . ?
C39 H39 0.9300 . ?
C14 H14A 0.9600 . ?
C14 H14B 0.9600 . ?
C14 H14C 0.9600 . ?
C19 H19 0.9300 . ?
C17 F15 1.282(10) . ?
C2 H2 0.9300 . ?
C2 C1 1.394(7) . ?
C6 H6 0.9300 . ?
C6 C1 1.383(7) . ?
C1 C10 1.453(6) 2_665 ?
C42 H42A 0.9600 . ?
C42 H42B 0.9600 . ?
C42 H42C 0.9600 . ?
C42 C43 1.521(13) . ?
C44 C44 1.550(15) 2_675 ?
C44 H44A 0.9700 . ?
C44 H44B 0.9700 . ?
C44 C43 1.518(12) . ?
C43 H43A 0.9700 . ?
C43 H43B 0.9700 . ?

loop_
_geom_angle_atom_site_label_1
_geom_angle_atom_site_label_2
_geom_angle_atom_site_label_3
_geom_angle
_geom_angle_site_symmetry_1
_geom_angle_site_symmetry_3
_geom_angle_publ_flag
O9 Tb1 O2 85.88(12) . . ?
O9 Tb1 O7 73.73(13) . . ?
O9 Tb1 O5 143.52(12) . . ?
O9 Tb1 N5 119.77(13) . . ?
O4 Tb1 O9 72.59(12) . . ?
O4 Tb1 O6 147.40(12) . . ?
O4 Tb1 O2 75.21(12) . . ?
O4 Tb1 O7 136.57(11) . . ?
O4 Tb1 O5 73.31(12) . . ?
O4 Tb1 O8 116.68(13) . . ?
O4 Tb1 N5 84.57(12) . . ?
O6 Tb1 O9 139.61(13) . . ?
O6 Tb1 O2 106.36(12) . . ?
O6 Tb1 O7 72.46(12) . . ?
O6 Tb1 O5 76.08(12) . . ?
O6 Tb1 N5 74.13(12) . . ?
O2 Tb1 O7 75.79(12) . . ?
O2 Tb1 O5 73.23(12) . . ?
O2 Tb1 N5 140.85(14) . . ?
O7 Tb1 N5 136.66(12) . . ?
O5 Tb1 O7 126.67(12) . . ?
O5 Tb1 N5 68.94(13) . . ?
O8 Tb1 O9 72.63(12) . . ?
O8 Tb1 O6 78.99(13) . . ?
O8 Tb1 O2 149.44(12) . . ?
O8 Tb1 O7 77.43(13) . . ?
O8 Tb1 O5 136.04(11) . . ?
O8 Tb1 N5 69.71(14) . . ?
O1 Cu1 N4 177.00(17) . 1_645 ?
O11 Cu1 O1 88.46(14) . . ?
O11 Cu1 N4 92.79(15) . 1_645 ?
O13 Cu1 O1 91.22(14) . . ?
O13 Cu1 O11 179.15(18) . . ?
O13 Cu1 N4 87.49(15) . 1_645 ?
O12 Cu1 O1 88.31(16) . . ?
O12 Cu1 O11 87.04(16) . . ?
O12 Cu1 O13 92.16(16) . . ?
O12 Cu1 N4 89.03(16) . 1_645 ?
O10 Cu1 O1 94.38(16) . . ?
O10 Cu1 O11 91.92(16) . . ?
O10 Cu1 O13 88.89(16) . . ?
O10 Cu1 O12 177.09(16) . . ?
O10 Cu1 N4 88.31(16) . 1_645 ?
N1 O1 Cu1 156.7(4) . . ?
C35 O11 Cu1 123.9(3) . . ?
C20 O9 Tb1 133.6(3) . . ?
C23 O4 Tb1 133.5(3) . . ?
C40 O13 Cu1 124.7(4) . . ?
C38 O12 Cu1 125.2(4) . . ?
C16 C11 C15 109.6(5) . . ?
C16 C11 C12 115.3(4) . . ?
C15 C11 C12 113.9(4) . . ?
N1 C11 C16 110.5(4) . . ?
N1 C11 C15 106.3(4) . . ?
N1 C11 C12 100.5(4) . . ?
H13A C13 H13B 109.5 . . ?
H13A C13 H13C 109.5 . . ?
H13B C13 H13C 109.5 . . ?
C12 C13 H13A 109.5 . . ?
C12 C13 H13B 109.5 . . ?
C12 C13 H13C 109.5 . . ?
C30 O6 Tb1 132.4(3) . . ?
C4 O3 C7 116.0(4) . . ?
N2 O2 Tb1 134.9(3) . . ?
C11 C16 H16A 109.5 . . ?
C11 C16 H16B 109.5 . . ?
C11 C16 H16C 109.5 . . ?
H16A C16 H16B 109.5 . . ?
H16A C16 H16C 109.5 . . ?
H16B C16 H16C 109.5 . . ?
C11 C15 H15A 109.5 . . ?
C11 C15 H15B 109.5 . . ?
C11 C15 H15C 109.5 . . ?
H15A C15 H15B 109.5 . . ?
H15A C15 H15C 109.5 . . ?
H15B C15 H15C 109.5 . . ?
O2 N2 C12 122.1(4) . . ?
O2 N2 C10 125.0(4) . . ?
C10 N2 C12 112.4(4) . . ?
C28 O7 Tb1 131.0(3) . . ?
C25 O5 Tb1 134.0(3) . . ?
N3 N4 Cu1 122.5(3) . 1_465 ?
C9 N4 Cu1 122.4(3) . 1_465 ?
C9 N4 N3 103.0(4) . . ?
C33 O10 Cu1 124.3(3) . . ?
F28 C37 F30 105.7(6) . . ?
F28 C37 C38 110.8(6) . . ?
F28 C37 F29 105.7(6) . . ?
F30 C37 C38 111.5(6) . . ?
F29 C37 F30 108.8(6) . . ?
F29 C37 C38 113.9(6) . . ?
C18 O8 Tb1 135.8(3) . . ?
C9 N5 Tb1 136.3(3) . . ?
C8 N5 Tb1 120.3(3) . . ?
C8 N5 C9 103.2(4) . . ?
N4 N3 C7 122.1(4) . . ?
C8 N3 N4 109.7(4) . . ?
C8 N3 C7 128.0(4) . . ?
O1 N1 C11 123.4(4) . . ?
O1 N1 C10 124.9(4) . . ?
C10 N1 C11 111.5(4) . . ?
O3 C7 N3 106.9(4) . . ?
O3 C7 H7A 110.3 . . ?
O3 C7 H7B 110.3 . . ?
N3 C7 H7A 110.3 . . ?
N3 C7 H7B 110.3 . . ?
H7A C7 H7B 108.6 . . ?
C13 C12 C11 115.4(4) . . ?
C13 C12 N2 109.7(4) . . ?
C13 C12 C14 111.2(4) . . ?
N2 C12 C11 99.4(3) . . ?
N2 C12 C14 105.5(4) . . ?
C14 C12 C11 114.5(4) . . ?
C4 C3 H3 120.1 . . ?
C2 C3 H3 120.1 . . ?
C2 C3 C4 119.9(5) . . ?
O6 C30 C29 127.7(4) . . ?
O6 C30 C31 114.1(5) . . ?
C29 C30 C31 118.2(5) . . ?
O4 C23 C24 128.6(4) . . ?
O4 C23 C22 114.3(4) . . ?
C24 C23 C22 117.0(5) . . ?
F5 C26 F6 105.5(5) . . ?
F5 C26 C25 115.0(5) . . ?
F4 C26 F5 107.9(6) . . ?
F4 C26 F6 106.6(5) . . ?
F4 C26 C25 112.2(5) . . ?
F6 C26 C25 109.1(5) . . ?
F10 C27 C28 111.9(4) . . ?
F12 C27 F10 107.1(6) . . ?
F12 C27 F11 106.8(5) . . ?
F12 C27 C28 112.2(5) . . ?
F11 C27 F10 108.0(5) . . ?
F11 C27 C28 110.6(5) . . ?
N4 C9 N5 114.1(4) . . ?
N4 C9 H9 122.9 . . ?
N5 C9 H9 122.9 . . ?
O7 C28 C27 114.1(4) . . ?
O7 C28 C29 127.8(5) . . ?
C29 C28 C27 118.0(5) . . ?
N5 C8 N3 110.0(4) . . ?
N5 C8 H8 125.0 . . ?
N3 C8 H8 125.0 . . ?
O3 C4 C3 115.8(4) . . ?
O3 C4 C5 123.8(4) . . ?
C5 C4 C3 120.4(4) . . ?
O13 C40 C39 129.0(5) . . ?
O13 C40 C41 112.8(6) . . ?
C39 C40 C41 118.2(5) . . ?
O10 C33 C34 128.1(5) . . ?
O10 C33 C32 113.0(5) . . ?
C34 C33 C32 118.9(5) . . ?
O5 C25 C26 113.8(4) . . ?
O5 C25 C24 127.8(5) . . ?
C24 C25 C26 118.3(5) . . ?
N2 C10 N1 107.4(4) . . ?
N2 C10 C1 127.0(4) . 2_665 ?
N1 C10 C1 125.6(4) . 2_665 ?
O11 C35 C36 113.8(5) . . ?
O11 C35 C34 128.4(5) . . ?
C34 C35 C36 117.8(5) . . ?
F21 C36 F19 105.1(5) . . ?
F21 C36 C35 113.0(5) . . ?
F19 C36 C35 109.2(5) . . ?
F20 C36 F21 110.6(6) . . ?
F20 C36 F19 107.1(6) . . ?
F20 C36 C35 111.6(5) . . ?
C23 C24 C25 120.3(5) . . ?
C23 C24 H24 119.9 . . ?
C25 C24 H24 119.9 . . ?
O12 C38 C37 113.1(5) . . ?
O12 C38 C39 127.6(6) . . ?
C39 C38 C37 119.3(6) . . ?
F1 C22 F2 107.1(4) . . ?
F1 C22 C23 111.9(4) . . ?
F2 C22 C23 107.8(4) . . ?
F3 C22 F1 108.7(4) . . ?
F3 C22 F2 106.2(4) . . ?
F3 C22 C23 114.7(4) . . ?
C33 C34 H34 119.4 . . ?
C35 C34 C33 121.2(5) . . ?
C35 C34 H34 119.4 . . ?
C4 C5 H5 120.3 . . ?
C6 C5 C4 119.4(5) . . ?
C6 C5 H5 120.3 . . ?
O9 C20 C21 114.1(5) . . ?
O9 C20 C19 129.3(5) . . ?
C19 C20 C21 116.6(5) . . ?
C30 C29 C28 120.8(5) . . ?
C30 C29 H29 119.6 . . ?
C28 C29 H29 119.6 . . ?
F7 C31 F9 104.7(5) . . ?
F7 C31 C30 111.8(5) . . ?
F9 C31 C30 112.7(5) . . ?
F8 C31 F7 107.7(6) . . ?
F8 C31 F9 109.1(6) . . ?
F8 C31 C30 110.7(5) . . ?
O8 C18 C19 127.0(5) . . ?
O8 C18 C17 114.4(5) . . ?
C19 C18 C17 118.6(6) . . ?
F23 C32 C33 113.6(5) . . ?
F24 C32 F23 106.2(6) . . ?
F24 C32 C33 110.0(5) . . ?
F22 C32 F23 107.0(5) . . ?
F22 C32 F24 107.5(6) . . ?
F22 C32 C33 112.1(6) . . ?
C40 C39 C38 121.2(6) . . ?
C40 C39 H39 119.4 . . ?
C38 C39 H39 119.4 . . ?
F25 C41 F26 107.4(6) . . ?
F25 C41 F27 110.0(6) . . ?
F25 C41 C40 112.4(5) . . ?
F26 C41 C40 108.6(5) . . ?
F27 C41 F26 104.1(5) . . ?
F27 C41 C40 113.8(6) . . ?
F18 C21 F16 106.8(5) . . ?
F18 C21 C20 112.7(5) . . ?
F16 C21 C20 112.1(5) . . ?
F17 C21 F18 106.2(5) . . ?
F17 C21 F16 108.9(5) . . ?
F17 C21 C20 109.9(5) . . ?
C12 C14 H14A 109.5 . . ?
C12 C14 H14B 109.5 . . ?
C12 C14 H14C 109.5 . . ?
H14A C14 H14B 109.5 . . ?
H14A C14 H14C 109.5 . . ?
H14B C14 H14C 109.5 . . ?
C20 C19 C18 119.7(5) . . ?
C20 C19 H19 120.1 . . ?
C18 C19 H19 120.2 . . ?
F14 C17 F13 105.4(6) . . ?
F14 C17 C18 112.0(7) . . ?
F13 C17 C18 109.3(8) . . ?
F15 C17 F14 103.8(10) . . ?
F15 C17 F13 112.6(9) . . ?
F15 C17 C18 113.4(6) . . ?
C3 C2 H2 120.0 . . ?
C3 C2 C1 120.0(5) . . ?
C1 C2 H2 120.0 . . ?
C5 C6 H6 119.6 . . ?
C5 C6 C1 120.9(5) . . ?
C1 C6 H6 119.6 . . ?
C2 C1 C10 119.7(4) . 2_665 ?
C6 C1 C10 120.8(4) . 2_665 ?
C6 C1 C2 119.5(4) . . ?
H42A C42 H42B 109.5 . . ?
H42A C42 H42C 109.5 . . ?
H42B C42 H42C 109.5 . . ?
C43 C42 H42A 109.2 . . ?
C43 C42 H42B 109.5 . . ?
C43 C42 H42C 109.7 . . ?
C44 C44 H44A 109.1 2_675 . ?
C44 C44 H44B 109.1 2_675 . ?
H44A C44 H44B 107.8 . . ?
C43 C44 C44 112.4(9) . 2_675 ?
C43 C44 H44A 109.1 . . ?
C43 C44 H44B 109.2 . . ?
C42 C43 C44 111.6(8) . . ?
C42 C43 H43A 109.4 . . ?
C42 C43 H43B 109.1 . . ?
C44 C43 H43A 109.3 . . ?
C44 C43 H43B 109.4 . . ?
H43A C43 H43B 108.0 . . ?

loop_
_geom_torsion_atom_site_label_1
_geom_torsion_atom_site_label_2
_geom_torsion_atom_site_label_3
_geom_torsion_atom_site_label_4
_geom_torsion
_geom_torsion_site_symmetry_1
_geom_torsion_site_symmetry_2
_geom_torsion_site_symmetry_3
_geom_torsion_site_symmetry_4
_geom_torsion_publ_flag
Tb1 O9 C20 C21 -169.4(4) . . . . ?
Tb1 O9 C20 C19 10.2(10) . . . . ?
Tb1 O4 C23 C24 -22.3(7) . . . . ?
Tb1 O4 C23 C22 155.3(3) . . . . ?
Tb1 O6 C30 C29 20.2(8) . . . . ?
Tb1 O6 C30 C31 -160.5(3) . . . . ?
Tb1 O2 N2 C12 116.8(4) . . . . ?
Tb1 O2 N2 C10 -72.0(6) . . . . ?
Tb1 O7 C28 C27 160.9(4) . . . . ?
Tb1 O7 C28 C29 -21.4(8) . . . . ?
Tb1 O5 C25 C26 174.9(3) . . . . ?
Tb1 O5 C25 C24 -3.8(7) . . . . ?
Tb1 O8 C18 C19 -10.9(12) . . . . ?
Tb1 O8 C18 C17 168.5(6) . . . . ?
Tb1 N5 C9 N4 174.9(4) . . . . ?
Tb1 N5 C8 N3 -176.2(3) . . . . ?
Cu1 O1 N1 C11 -30.5(12) . . . . ?
Cu1 O1 N1 C10 145.2(7) . . . . ?
Cu1 O11 C35 C36 175.7(3) . . . . ?
Cu1 O11 C35 C34 -7.0(8) . . . . ?
Cu1 O13 C40 C39 -4.4(9) . . . . ?
Cu1 O13 C40 C41 175.2(4) . . . . ?
Cu1 O12 C38 C37 -176.8(4) . . . . ?
Cu1 O12 C38 C39 4.6(9) . . . . ?
Cu1 N4 N3 C7 41.6(6) 1_465 . . . ?
Cu1 N4 N3 C8 -143.3(4) 1_465 . . . ?
Cu1 N4 C9 N5 142.8(4) 1_465 . . . ?
Cu1 O10 C33 C34 11.0(8) . . . . ?
Cu1 O10 C33 C32 -170.0(4) . . . . ?
F10 C27 C28 O7 -158.3(5) . . . . ?
F10 C27 C28 C29 23.7(8) . . . . ?
F5 C26 C25 O5 176.0(5) . . . . ?
F5 C26 C25 C24 -5.1(8) . . . . ?
F12 C27 C28 O7 -37.9(7) . . . . ?
F12 C27 C28 C29 144.1(5) . . . . ?
F4 C26 C25 O5 52.2(7) . . . . ?
F4 C26 C25 C24 -129.0(6) . . . . ?
F11 C27 C28 O7 81.2(6) . . . . ?
F11 C27 C28 C29 -96.8(6) . . . . ?
F28 C37 C38 O12 54.8(7) . . . . ?
F28 C37 C38 C39 -126.5(6) . . . . ?
F6 C26 C25 O5 -65.7(6) . . . . ?
F6 C26 C25 C24 113.2(6) . . . . ?
F30 C37 C38 O12 -62.6(8) . . . . ?
F30 C37 C38 C39 116.1(7) . . . . ?
O1 N1 C10 N2 174.9(5) . . . . ?
O1 N1 C10 C1 -3.8(9) . . . 2_665 ?
O11 C35 C36 F21 -151.8(5) . . . . ?
O11 C35 C36 F19 91.7(6) . . . . ?
O11 C35 C36 F20 -26.5(8) . . . . ?
O11 C35 C34 C33 -3.5(9) . . . . ?
O9 C20 C21 F18 -25.6(7) . . . . ?
O9 C20 C21 F16 -146.2(6) . . . . ?
O9 C20 C21 F17 92.5(6) . . . . ?
O9 C20 C19 C18 2.0(11) . . . . ?
O4 C23 C24 C25 9.8(8) . . . . ?
O4 C23 C22 F1 38.5(6) . . . . ?
O4 C23 C22 F2 -79.1(5) . . . . ?
O4 C23 C22 F3 162.9(4) . . . . ?
O13 C40 C39 C38 1.6(10) . . . . ?
O13 C40 C41 F25 51.5(8) . . . . ?
O13 C40 C41 F26 -67.2(7) . . . . ?
O13 C40 C41 F27 177.4(6) . . . . ?
O12 C38 C39 C40 -1.6(10) . . . . ?
C11 N1 C10 N2 -8.9(6) . . . . ?
C11 N1 C10 C1 172.5(5) . . . 2_665 ?
O6 C30 C29 C28 2.4(9) . . . . ?
O6 C30 C31 F7 -49.6(7) . . . . ?
O6 C30 C31 F9 -167.1(5) . . . . ?
O6 C30 C31 F8 70.5(7) . . . . ?
O3 C4 C5 C6 178.5(5) . . . . ?
O2 N2 C12 C11 -162.1(4) . . . . ?
O2 N2 C12 C13 -40.7(6) . . . . ?
O2 N2 C12 C14 79.1(5) . . . . ?
O2 N2 C10 N1 176.6(4) . . . . ?
O2 N2 C10 C1 -4.8(8) . . . 2_665 ?
C16 C11 N1 O1 -37.3(7) . . . . ?
C16 C11 N1 C10 146.4(5) . . . . ?
C16 C11 C12 C13 96.8(5) . . . . ?
C16 C11 C12 N2 -146.0(4) . . . . ?
C16 C11 C12 C14 -34.2(6) . . . . ?
C15 C11 N1 O1 81.5(6) . . . . ?
C15 C11 N1 C10 -94.8(5) . . . . ?
C15 C11 C12 C13 -31.2(5) . . . . ?
C15 C11 C12 N2 86.0(4) . . . . ?
C15 C11 C12 C14 -162.1(4) . . . . ?
O7 C28 C29 C30 -1.4(9) . . . . ?
O5 C25 C24 C23 3.4(8) . . . . ?
N4 N3 C7 O3 102.5(5) . . . . ?
N4 N3 C8 N5 0.7(6) . . . . ?
O10 C33 C34 C35 1.3(9) . . . . ?
O10 C33 C32 F23 -177.3(5) . . . . ?
O10 C33 C32 F24 63.8(7) . . . . ?
O10 C33 C32 F22 -55.8(7) . . . . ?
C37 C38 C39 C40 179.8(6) . . . . ?
O8 C18 C19 C20 -1.8(12) . . . . ?
O8 C18 C17 F14 -49.9(10) . . . . ?
O8 C18 C17 F13 66.4(9) . . . . ?
O8 C18 C17 F15 -167.0(9) . . . . ?
N3 N4 C9 N5 -0.3(6) . . . . ?
N1 C11 C12 C13 -144.5(4) . . . . ?
N1 C11 C12 N2 -27.3(4) . . . . ?
N1 C11 C12 C14 84.6(4) . . . . ?
C7 O3 C4 C3 -163.8(4) . . . . ?
C7 O3 C4 C5 17.3(7) . . . . ?
C7 N3 C8 N5 175.5(5) . . . . ?
C12 C11 N1 O1 -159.5(5) . . . . ?
C12 C11 N1 C10 24.2(5) . . . . ?
C12 N2 C10 N1 -11.5(6) . . . . ?
C12 N2 C10 C1 167.1(5) . . . 2_665 ?
C3 C4 C5 C6 -0.4(8) . . . . ?
C3 C2 C1 C10 178.6(5) . . . 2_665 ?
C3 C2 C1 C6 1.6(7) . . . . ?
C26 C25 C24 C23 -175.3(5) . . . . ?
C27 C28 C29 C30 176.3(5) . . . . ?
C9 N4 N3 C7 -175.4(5) . . . . ?
C9 N4 N3 C8 -0.3(6) . . . . ?
C9 N5 C8 N3 -0.9(6) . . . . ?
C8 N5 C9 N4 0.7(7) . . . . ?
C8 N3 C7 O3 -71.7(6) . . . . ?
C4 O3 C7 N3 171.0(4) . . . . ?
C4 C3 C2 C1 -0.8(7) . . . . ?
C4 C5 C6 C1 1.3(9) . . . . ?
C10 N2 C12 C11 25.7(5) . . . . ?
C10 N2 C12 C13 147.1(5) . . . . ?
C10 N2 C12 C14 -93.1(5) . . . . ?
C36 C35 C34 C33 173.8(5) . . . . ?
C24 C23 C22 F1 -143.6(5) . . . . ?
C24 C23 C22 F2 98.8(5) . . . . ?
C24 C23 C22 F3 -19.2(6) . . . . ?
C22 C23 C24 C25 -167.7(4) . . . . ?
C34 C33 C32 F23 1.8(8) . . . . ?
C34 C33 C32 F24 -117.1(6) . . . . ?
C34 C33 C32 F22 123.3(6) . . . . ?
C34 C35 C36 F21 30.5(8) . . . . ?
C34 C35 C36 F19 -86.0(7) . . . . ?
C34 C35 C36 F20 155.9(6) . . . . ?
C5 C6 C1 C10 -178.9(5) . . . 2_665 ?
C5 C6 C1 C2 -1.9(8) . . . . ?
C29 C30 C31 F7 129.8(6) . . . . ?
C29 C30 C31 F9 12.2(8) . . . . ?
C29 C30 C31 F8 -110.2(7) . . . . ?
C31 C30 C29 C28 -176.9(5) . . . . ?
C32 C33 C34 C35 -177.7(5) . . . . ?
C39 C40 C41 F25 -128.9(7) . . . . ?
C39 C40 C41 F26 112.5(7) . . . . ?
C39 C40 C41 F27 -3.0(9) . . . . ?
C41 C40 C39 C38 -178.0(6) . . . . ?
C21 C20 C19 C18 -178.5(6) . . . . ?
C19 C20 C21 F18 154.7(6) . . . . ?
C19 C20 C21 F16 34.2(8) . . . . ?
C19 C20 C21 F17 -87.1(7) . . . . ?
C19 C18 C17 F14 129.5(8) . . . . ?
C19 C18 C17 F13 -114.2(8) . . . . ?
C19 C18 C17 F15 12.4(14) . . . . ?
C17 C18 C19 C20 178.9(7) . . . . ?
F29 C37 C38 O12 173.8(6) . . . . ?
F29 C37 C38 C39 -7.5(10) . . . . ?
C2 C3 C4 O3 -178.9(4) . . . . ?
C2 C3 C4 C5 0.1(8) . . . . ?
C44 C44 C43 C42 178.3(9) 2_675 . . . ?

_shelx_res_file                  
;
    1.res created by SHELXL-2014/7

TITL 1 in P1 #1 New: P1 New: P-1
CELL 0.71073 12.6541 13.533 18.382 83.288 87.519 71.397
ZERR 1 0.003 0.003 0.004 0.03 0.03 0.03
LATT 1
SFAC  C 2.310 20.844 1.02 10.208 1.589 0.569 0.865 51.651 0.216 0.003 0.002 =
 11.5 0.68 12.01
SFAC  H 0.493 10.511 0.323 26.126 0.14 3.142 0.041 57.8 0.003 0 0 0.624 =
 0.35 1.008
SFAC  Cu 13.338 3.583 7.168 0.247 5.616 11.397 1.674 64.813 1.191 0.32 =
 1.265 5180 1.52 63.55
SFAC  F 3.539 10.283 2.641 4.294 1.517 0.262 1.024 26.148 0.278 0.017 0.01 =
 51.5 0.64 19
SFAC  Tb 26.507 2.18 17.638 0.202 14.56 12.19 2.966 111.874 4.297 -0.189 =
 4.41 18400 1.75 162.5
SFAC  N 12.213 0.006 3.132 9.893 2.013 28.998 1.166 0.583 -11.529 0.006 =
 0.003 19.6 0.68 14.01
SFAC  O 3.049 13.277 2.287 5.701 1.546 0.324 0.867 32.909 0.251 0.011 0.006 =
 32.5 0.68 16
UNIT 88 64 2 60 2 10 26

ISOR 0.01 0.01 F15 F13
ISOR 0.001 0.001 C42

L.S. 2
PLAN  20
BOND $H
HTAB
CONF
fmap 2
acta
OMIT 0 0 1
OMIT 1 1 0
OMIT 0 -1 2
REM <olex2.extras>
REM <HklSrc "%.\\1.hkl">
REM </olex2.extras>

WGHT    0.100000
FVAR       0.28324
TB1   5    0.514160    0.388494    0.286990    11.00000    0.01498    0.01694 =
         0.01516    0.00114   -0.00036   -0.00527
CU1   3    1.060833   -0.159091    0.231094    11.00000    0.02123    0.02015 =
         0.02165    0.00110    0.00150   -0.00448
F10   4    0.967688    0.354309    0.257821    11.00000    0.02253    0.08661 =
         0.07440    0.02966   -0.01470   -0.03305
F1    4    0.233270    0.347889    0.473323    11.00000    0.04785    0.04529 =
         0.02439   -0.00867    0.01331   -0.02314
F14   4    0.709839    0.648587    0.266364    11.00000    0.06994    0.06213 =
         0.10311    0.01509    0.00784   -0.04377
F5    4    0.155771    0.300501    0.155337    11.00000    0.02785    0.08662 =
         0.03345   -0.01387    0.00018   -0.03316
F2    4    0.312426    0.191862    0.443964    11.00000    0.03385    0.03302 =
         0.03130    0.01102    0.00323   -0.00277
F3    4    0.144140    0.274375    0.413123    11.00000    0.02359    0.06078 =
         0.03240    0.00976    0.00260   -0.02478
F7    4    0.615849    0.463318    0.023842    11.00000    0.06704    0.06697 =
         0.02524    0.00629   -0.00987   -0.03464
F18   4    0.585657    0.303791    0.549835    11.00000    0.07530    0.04914 =
         0.02405    0.00778   -0.00319   -0.02634
F12   4    0.899066    0.296779    0.355765    11.00000    0.03100    0.07493 =
         0.03963   -0.00121   -0.01159   -0.01832
F16   4    0.652730    0.425123    0.569279    11.00000    0.13262    0.04966 =
         0.02555   -0.00289   -0.02577   -0.04111
F4    4    0.315342    0.266795    0.104199    11.00000    0.03723    0.17429 =
         0.06429   -0.08085    0.01374   -0.03762
F23   4    1.287038    0.064721    0.323557    11.00000    0.08388    0.05835 =
         0.05738    0.00598   -0.02716   -0.04805
F21   4    1.219886    0.101311    0.069270    11.00000    0.03734    0.07766 =
         0.05420    0.02591    0.00361   -0.02468
F19   4    1.046686    0.164614    0.078835    11.00000    0.04191    0.05471 =
         0.06810    0.03380   -0.01436   -0.01456
F25   4    0.976813   -0.364232    0.429967    11.00000    0.10275    0.04291 =
         0.04569    0.00985    0.03704   -0.00083
F11   4    0.950385    0.199831    0.269574    11.00000    0.03452    0.04621 =
         0.06461   -0.00393   -0.00684    0.00968
F9    4    0.764375    0.491824    0.042163    11.00000    0.05873    0.17905 =
         0.03728    0.03917   -0.00478   -0.07122
F28   4    1.016829   -0.351716    0.054145    11.00000    0.08576    0.09482 =
         0.04934   -0.02388    0.00385   -0.05819
F8    4    0.608120    0.598607    0.073048    11.00000    0.20456    0.02666 =
         0.03800    0.01003    0.02216   -0.01361
F24   4    1.314170   -0.093640    0.368767    11.00000    0.09702    0.04947 =
         0.07179    0.01149   -0.05959   -0.01848
F6    4    0.213839    0.425372    0.108971    11.00000    0.11118    0.10266 =
         0.05484    0.04354   -0.05365   -0.06949
F26   4    1.135630   -0.456187    0.395249    11.00000    0.06384    0.06303 =
         0.06997    0.02876   -0.00086    0.01014
F17   4    0.754309    0.286798    0.521146    11.00000    0.05817    0.06091 =
         0.04702    0.01362   -0.02445    0.00204
F27   4    0.995653   -0.496679    0.370881    11.00000    0.16624    0.06411 =
         0.06477    0.02135   -0.00674   -0.07150
F22   4    1.167159    0.025099    0.396912    11.00000    0.09156    0.11663 =
         0.04581   -0.04192    0.00801   -0.05337
F13   4    0.570224    0.735579    0.322827    11.00000    0.17807    0.02811 =
         0.14639   -0.01383    0.08310   -0.03233
F30   4    0.849420   -0.277828    0.081276    11.00000    0.06595    0.11353 =
         0.11523   -0.04105   -0.05174    0.00180
O1    7    0.872306   -0.051006    0.251933    11.00000    0.02916    0.03790 =
         0.02406   -0.00014    0.01077    0.01582
O11   7    1.071082   -0.055646    0.149997    11.00000    0.02297    0.02710 =
         0.02014    0.00320   -0.00099   -0.00604
O9    7    0.567713    0.368228    0.409491    11.00000    0.02304    0.02283 =
         0.01821   -0.00091   -0.00041   -0.00814
O4    7    0.365891    0.366170    0.359119    11.00000    0.01226    0.02679 =
         0.01728   -0.00294    0.00187   -0.00753
O13   7    1.048977   -0.263015    0.311320    11.00000    0.02819    0.02221 =
         0.02878   -0.00022    0.00744   -0.00589
O12   7    1.003114   -0.225382    0.160854    11.00000    0.02259    0.02624 =
         0.03088   -0.00066   -0.00140   -0.00866
C11   1    0.780806   -0.007835    0.369221    11.00000    0.02079    0.02041 =
         0.01438    0.00116    0.00370   -0.00131
C13   1    0.622350    0.107055    0.444926    11.00000    0.02937    0.02793 =
         0.01793   -0.00008   -0.00148   -0.00428
AFIX 137
H13A  2    0.543907    0.144627    0.443619    11.00000   -1.20000
H13B  2    0.663382    0.155732    0.444880    11.00000   -1.20000
H13C  2    0.639170    0.058515    0.488525    11.00000   -1.20000
AFIX   0
O6    7    0.579396    0.427875    0.169990    11.00000    0.01950    0.02558 =
         0.01719    0.00181    0.00091   -0.00936
O3    7    0.327911    0.753737    0.039678    11.00000    0.01904    0.03423 =
         0.01686    0.00515   -0.00176   -0.01131
O2    7    0.546060    0.206838    0.302008    11.00000    0.01368    0.01558 =
         0.02360    0.00147   -0.00074   -0.00176
C16   1    0.821397   -0.124079    0.398072    11.00000    0.03475    0.02691 =
         0.02455    0.00974    0.00800    0.00546
AFIX 137
H16A  2    0.804569   -0.132204    0.449419    11.00000   -1.20000
H16B  2    0.900504   -0.151722    0.390689    11.00000   -1.20000
H16C  2    0.784631   -0.161374    0.372241    11.00000   -1.20000
AFIX   0
C15   1    0.855377    0.048325    0.399167    11.00000    0.01985    0.04967 =
         0.02849    0.00382   -0.00489   -0.01378
AFIX 137
H15A  2    0.829364    0.121481    0.381323    11.00000   -1.20000
H15B  2    0.930856    0.017978    0.383118    11.00000   -1.20000
H15C  2    0.852400    0.040526    0.451728    11.00000   -1.20000
AFIX   0
N2    6    0.634110    0.124529    0.309796    11.00000    0.01444    0.01964 =
         0.01700    0.00076    0.00253   -0.00401
O7    7    0.710365    0.315338    0.288040    11.00000    0.01294    0.02473 =
         0.02677    0.00092    0.00182   -0.00657
O5    7    0.390550    0.355525    0.208098    11.00000    0.01237    0.02289 =
         0.01941    0.00164    0.00091   -0.00730
N4    6    0.249942    0.723111    0.208018    11.00000    0.02856    0.02831 =
         0.01427   -0.00354    0.00042    0.00297
O10   7    1.125869   -0.095065    0.298864    11.00000    0.02801    0.02585 =
         0.02426   -0.00183    0.00001   -0.00563
C37   1    0.943569   -0.345985    0.107542    11.00000    0.04435    0.05281 =
         0.04976    0.00065   -0.00810   -0.02985
O8    7    0.571521    0.531481    0.304730    11.00000    0.03568    0.02047 =
         0.02313    0.00163   -0.00882   -0.01258
N5    6    0.369824    0.560753    0.233375    11.00000    0.01689    0.02258 =
         0.01889    0.00400    0.00189   -0.00379
N3    6    0.277105    0.674465    0.146259    11.00000    0.01848    0.02003 =
         0.01347   -0.00034   -0.00024   -0.00255
N1    6    0.791553    0.005926    0.287231    11.00000    0.01865    0.02124 =
         0.01877    0.00371    0.00482    0.00132
C7    1    0.238211    0.727292    0.075023    11.00000    0.01539    0.02560 =
         0.01424    0.00086   -0.00243   -0.00099
AFIX  23
H7A   2    0.214719    0.681559    0.047047    11.00000   -1.20000
H7B   2    0.175412    0.789985    0.079919    11.00000   -1.20000
AFIX   0
C12   1    0.654644    0.047910    0.378668    11.00000    0.02371    0.01796 =
         0.01344    0.00053    0.00065   -0.00331
C3    1    0.409545    0.791670   -0.072640    11.00000    0.02200    0.02517 =
         0.01567   -0.00218   -0.00313   -0.00565
AFIX  43
H3    2    0.478558    0.765977   -0.049721    11.00000   -1.20000
AFIX   0
C30   1    0.670465    0.438818    0.147260    11.00000    0.02672    0.02753 =
         0.01628   -0.00253    0.00092   -0.01429
C23   1    0.289834    0.329084    0.349310    11.00000    0.01375    0.02023 =
         0.01757    0.00108    0.00470   -0.00271
C26   1    0.246512    0.329052    0.146809    11.00000    0.02566    0.06151 =
         0.01979   -0.00166   -0.00333   -0.02067
C27   1    0.901792    0.297933    0.283879    11.00000    0.02261    0.04611 =
         0.03358    0.00774    0.00284   -0.01247
C9    1    0.307753    0.652082    0.258824    11.00000    0.02461    0.02751 =
         0.01836   -0.00063    0.00086    0.00120
AFIX  43
H9    2    0.306265    0.663391    0.307851    11.00000   -1.20000
AFIX   0
C28   1    0.784575    0.341937    0.250210    11.00000    0.01687    0.02765 =
         0.02470   -0.00640    0.00164   -0.00660
C8    1    0.349029    0.578333    0.162278    11.00000    0.02781    0.01736 =
         0.01738    0.00019    0.00259   -0.00280
AFIX  43
H8    2    0.379906    0.530810    0.128457    11.00000   -1.20000
AFIX   0
C4    1    0.313111    0.791582   -0.033179    11.00000    0.01587    0.02281 =
         0.01643    0.00161    0.00183   -0.00410
C40   1    1.021404   -0.341832    0.304137    11.00000    0.02862    0.02146 =
         0.03646    0.00243    0.01185   -0.00388
C33   1    1.177004   -0.030483    0.279763    11.00000    0.02248    0.02572 =
         0.03152   -0.00437   -0.00433   -0.00477
C25   1    0.301179    0.334300    0.217490    11.00000    0.01634    0.01982 =
         0.02109   -0.00218   -0.00051   -0.00427
C10   1    0.707957    0.090507    0.256678    11.00000    0.01314    0.02125 =
         0.01621    0.00167   -0.00049   -0.00278
C35   1    1.128009    0.005874    0.151868    11.00000    0.01843    0.02576 =
         0.02527    0.00015    0.00255   -0.00709
C36   1    1.129472    0.074595    0.078637    11.00000    0.04083    0.03963 =
         0.02992    0.00183    0.00147   -0.02572
C24   1    0.247378    0.317531    0.284119    11.00000    0.01712    0.03409 =
         0.02049    0.00048    0.00126   -0.01480
AFIX  43
H24   2    0.182897    0.298572    0.284236    11.00000   -1.20000
AFIX   0
C38   1    0.981526   -0.310857    0.174467    11.00000    0.02192    0.03051 =
         0.04390   -0.00103   -0.00201   -0.00866
C22   1    0.241202    0.287605    0.420622    11.00000    0.02203    0.02622 =
         0.02003    0.00206    0.00216   -0.00818
C34   1    1.183295    0.020876    0.210326    11.00000    0.03370    0.02696 =
         0.03230   -0.00171   -0.00381   -0.01316
AFIX  43
H34   2    1.225661    0.066168    0.203330    11.00000   -1.20000
AFIX   0
C5    1    0.210269    0.829451   -0.066933    11.00000    0.01359    0.04164 =
         0.01946    0.00418    0.00332   -0.00619
AFIX  43
H5    2    0.145969    0.828974   -0.040601    11.00000   -1.20000
AFIX   0
C20   1    0.620417    0.410839    0.444108    11.00000    0.03292    0.02655 =
         0.02248   -0.00453   -0.00632   -0.00515
C29   1    0.772668    0.401845    0.182551    11.00000    0.01780    0.03772 =
         0.03221   -0.00067    0.00644   -0.01969
AFIX  43
H29   2    0.833927    0.417386    0.160613    11.00000   -1.20000
AFIX   0
C31   1    0.664454    0.499666    0.070874    11.00000    0.04202    0.03680 =
         0.02174    0.00223    0.00322   -0.01893
C18   1    0.624169    0.553719    0.352704    11.00000    0.05813    0.03122 =
         0.03478    0.00598   -0.01296   -0.02692
C32   1    1.235861   -0.007806    0.342632    11.00000    0.05042    0.03552 =
         0.03612   -0.00094   -0.01336   -0.01501
C39   1    0.986923   -0.371002    0.241756    11.00000    0.04071    0.03268 =
         0.04092    0.00206    0.00530   -0.02028
AFIX  43
H39   2    0.967042   -0.431871    0.244948    11.00000   -1.20000
AFIX   0
C41   1    1.028998   -0.414482    0.376495    11.00000    0.06158    0.02788 =
         0.03601   -0.00025    0.01368   -0.01466
C21   1    0.653515    0.356484    0.522225    11.00000    0.06066    0.03477 =
         0.02714   -0.00030   -0.01812   -0.01980
C14   1    0.581836   -0.020585    0.371685    11.00000    0.02728    0.02941 =
         0.03045    0.00826    0.00123   -0.01330
AFIX 137
H14A  2    0.505247    0.022559    0.367202    11.00000   -1.20000
H14B  2    0.590294   -0.070466    0.414426    11.00000   -1.20000
H14C  2    0.603952   -0.057137    0.329015    11.00000   -1.20000
AFIX   0
C19   1    0.653605    0.499130    0.422076    11.00000    0.07395    0.03300 =
         0.03099    0.00337   -0.02172   -0.03267
AFIX  43
H19   2    0.695032    0.521373    0.453427    11.00000   -1.20000
AFIX   0
C17   1    0.659932    0.651863    0.330424    11.00000    0.14182    0.06080 =
         0.04828    0.01742   -0.04901   -0.07003
F29   4    0.931065   -0.439778    0.119101    11.00000    0.16458    0.08845 =
         0.06799    0.00211   -0.01916   -0.10356
F20   4    1.113669    0.029730    0.023007    11.00000    0.23232    0.09397 =
         0.02709    0.00008   -0.00163   -0.11618
C2    1    0.402500    0.829815   -0.145534    11.00000    0.01944    0.02320 =
         0.02250   -0.00299    0.00459   -0.00834
AFIX  43
H2    2    0.466698    0.830716   -0.171843    11.00000   -1.20000
AFIX   0
C6    1    0.203939    0.867890   -0.139923    11.00000    0.01522    0.03477 =
         0.02334    0.00702   -0.00153   -0.00155
AFIX  43
H6    2    0.134725    0.894694   -0.162528    11.00000   -1.20000
AFIX   0
C1    1    0.299126    0.867160   -0.180044    11.00000    0.01674    0.01749 =
         0.02113    0.00170    0.00165   -0.00228

C42   1    0.560997    0.889067    0.162410    11.00000    0.10011    0.09926 =
         0.09882   -0.01056   -0.00069   -0.02589
AFIX 137
H42A  2    0.517777    0.841927    0.165002    11.00000   -1.50000
H42B  2    0.518840    0.952007    0.183017    11.00000   -1.50000
H42C  2    0.628725    0.856159    0.189455    11.00000   -1.50000
AFIX   0
C44   1    0.486286    0.984435    0.040379    11.00000    0.06272    0.05347 =
         0.05570   -0.01390   -0.00120   -0.02216
AFIX  23
H44A  2    0.452545    1.047533    0.064152    11.00000   -1.20000
H44B  2    0.432404    0.946903    0.041377    11.00000   -1.20000
AFIX   0
C43   1    0.588960    0.916173    0.082805    11.00000    0.09780    0.05971 =
         0.06042   -0.00110   -0.00427   -0.00758
AFIX  23
H43A  2    0.621511    0.851986    0.060050    11.00000   -1.20000
H43B  2    0.643786    0.952780    0.080800    11.00000   -1.20000
AFIX   0

F15   4    0.731785    0.661807    0.373720    11.00000    0.27833    0.16105 =
         0.12372    0.04275   -0.09025   -0.18542
HKLF 4

REM  1 in P1 #1 New: P1 New: P-1
REM R1 =  0.0508 for   10235 Fo > 4sig(Fo)  and  0.0595 for all   11710 data
REM    852 parameters refined using     18 restraints

END

WGHT      0.0683      3.7952

REM Instructions for potential hydrogen bonds
EQIV $1 -x+1, -y, -z+1
HTAB C16 F2_$1
HTAB C16 O13
EQIV $2 x-1, y+1, z
HTAB C7 O11_$2
HTAB C7 O12_$2
EQIV $3 -x+1, -y+1, -z+1
HTAB C9 F16_$3
EQIV $4 x-1, y, z
HTAB C24 F10_$4
EQIV $5 -x+1, -y+1, -z
HTAB C5 F19_$5
EQIV $6 x, y+1, z
HTAB C29 F29_$6

REM Highest difference peak  2.045,  deepest hole -1.855,  1-sigma level  0.143
Q1    1   0.4764  0.8275  0.1860  11.00000  0.05    2.05
Q2    1   0.6423  0.7109  0.4010  11.00000  0.05    2.04
Q3    1   0.7018  0.8782  0.1687  11.00000  0.05    2.02
Q4    1   0.4597  0.8347  0.1426  11.00000  0.05    1.46
Q5    1   0.7792  0.6306  0.3655  11.00000  0.05    1.21
Q6    1   0.9665 -0.0662  0.3429  11.00000  0.05    0.94
Q7    1   0.5125  0.7445  0.3154  11.00000  0.05    0.90
Q8    1   0.4508  0.9088  0.1553  11.00000  0.05    0.81
Q9    1   0.6184  0.7148  0.3495  11.00000  0.05    0.78
Q10   1   0.4757  0.9108  0.1337  11.00000  0.05    0.78
Q11   1   0.7363  0.5611  0.0609  11.00000  0.05    0.75
Q12   1   0.9097  0.3792  0.1942  11.00000  0.05    0.74
Q13   1   0.9021 -0.4010  0.3901  11.00000  0.05    0.63
Q14   1   1.0445  0.1256  0.0443  11.00000  0.05    0.63
Q15   1   0.4757  0.9464  0.0975  11.00000  0.05    0.59
Q16   1   0.6017  0.3063  0.2710  11.00000  0.05    0.58
Q17   1   0.2787  0.3738  0.0939  11.00000  0.05    0.55
Q18   1   1.2165 -0.0111  0.0427  11.00000  0.05    0.55
Q19   1   0.3058  0.2163  0.1376  11.00000  0.05    0.54
Q20   1   0.5667  0.5279  0.0390  11.00000  0.05    0.54
;
_shelx_res_checksum              80422
_olex2_submission_special_instructions 'No special instructions were received'
####################################################################### 
# 
# This file contains crystal structure data downloaded from the 
# Cambridge Structural Database (CSD) hosted by the Cambridge 
# Crystallographic Data Centre (CCDC).
# 
# Full information about CCDC data access policies and citation 
# guidelines are available at http://www.ccdc.cam.ac.uk/access/V1 
# 
# Audit and citation data items may have been added by the CCDC. 
# Please retain this information to preserve the provenance of 
# this file and to allow appropriate attribution of the data. 
# 
#######################################################################

data_1_CCDC1
_audit_block_doi                 10.5517/ccdc.csd.cc247tfn
_database_code_depnum_ccdc_archive 'CCDC 1973721'
loop_
_audit_author_name
_audit_author_address
'Meng Yang'
;Guangzhou University
China
;
_audit_update_record             
;
2019-12-23 deposited with the CCDC.	2020-02-06 downloaded from the CCDC.
;
_audit_creation_date             2018-10-15
_audit_creation_method           
;
Olex2 1.2
(compiled 2018.05.29 svn.r3508 for OlexSys, GUI svn.r5506)
;
_shelx_SHELXL_version_number     2014/7
_chemical_name_common            ?
_chemical_name_systematic        ?
_chemical_formula_moiety         'C16 H20 N5 O3'
_chemical_formula_sum            'C16 H20 N5 O3'
_chemical_formula_weight         330.37
_chemical_melting_point          ?
loop_
_atom_type_symbol
_atom_type_description
_atom_type_scat_dispersion_real
_atom_type_scat_dispersion_imag
_atom_type_scat_source
C C 0.0030 0.0020 'International Tables Vol C Tables 4.2.6.8 and 6.1.1.4'
H H 0.0000 0.0000 'International Tables Vol C Tables 4.2.6.8 and 6.1.1.4'
N N 0.0060 0.0030 'International Tables Vol C Tables 4.2.6.8 and 6.1.1.4'
O O 0.0110 0.0060 'International Tables Vol C Tables 4.2.6.8 and 6.1.1.4'

_shelx_space_group_comment       
;
The symmetry employed for this shelxl refinement is uniquely defined
by the following loop, which should always be used as a source of
symmetry information in preference to the above space-group names.
They are only intended as comments.
;
_space_group_crystal_system      orthorhombic
_space_group_IT_number           61
_space_group_name_H-M_alt        'P b c a'
_space_group_name_Hall           '-P 2ac 2ab'
loop_
_space_group_symop_operation_xyz
'x, y, z'
'-x+1/2, -y, z+1/2'
'x+1/2, -y+1/2, -z'
'-x, y+1/2, -z+1/2'
'-x, -y, -z'
'x-1/2, y, -z-1/2'
'-x-1/2, y-1/2, z'
'x, -y-1/2, z-1/2'

_cell_length_a                   9.2257(18)
_cell_length_b                   16.713(3)
_cell_length_c                   21.020(4)
_cell_angle_alpha                90
_cell_angle_beta                 90
_cell_angle_gamma                90
_cell_volume                     3241.1(11)
_cell_formula_units_Z            8
_cell_measurement_reflns_used    5558
_cell_measurement_temperature    113(2)
_cell_measurement_theta_max      27.8864
_cell_measurement_theta_min      2.6230
_shelx_estimated_absorpt_T_max   ?
_shelx_estimated_absorpt_T_min   ?
_exptl_absorpt_coefficient_mu    0.097
_exptl_absorpt_correction_T_max  0.986
_exptl_absorpt_correction_T_min  0.981
_exptl_absorpt_correction_type   Multi-scan
_exptl_absorpt_process_details   SADABS
_exptl_absorpt_special_details   ?
_exptl_crystal_colour            Blue
_exptl_crystal_density_diffrn    1.354
_exptl_crystal_density_meas      ?
_exptl_crystal_density_method    ?
_exptl_crystal_description       block
_exptl_crystal_F_000             1400
_exptl_crystal_size_max          0.20
_exptl_crystal_size_mid          0.19
_exptl_crystal_size_min          0.15
_exptl_transmission_factor_max   ?
_exptl_transmission_factor_min   ?
_diffrn_reflns_av_R_equivalents  0.0789
_diffrn_reflns_av_unetI/netI     0.0581
_diffrn_reflns_Laue_measured_fraction_full 0.999
_diffrn_reflns_Laue_measured_fraction_max 0.996
_diffrn_reflns_limit_h_max       12
_diffrn_reflns_limit_h_min       -11
_diffrn_reflns_limit_k_max       21
_diffrn_reflns_limit_k_min       -14
_diffrn_reflns_limit_l_max       26
_diffrn_reflns_limit_l_min       -27
_diffrn_reflns_number            28033
_diffrn_reflns_point_group_measured_fraction_full 0.999
_diffrn_reflns_point_group_measured_fraction_max 0.996
_diffrn_reflns_theta_full        25.242
_diffrn_reflns_theta_max         27.920
_diffrn_reflns_theta_min         1.938
_diffrn_ambient_temperature      113(2)
_diffrn_detector_area_resol_mean ?
_diffrn_measured_fraction_theta_full 0.999
_diffrn_measured_fraction_theta_max 0.996
_diffrn_measurement_device_type  'Bruker P4'
_diffrn_measurement_method       '\w scans'
_diffrn_radiation_monochromator  graphite
_diffrn_radiation_type           MoK\a
_diffrn_radiation_wavelength     0.71073
_diffrn_source                   ?
_reflns_Friedel_coverage         0.000
_reflns_Friedel_fraction_full    .
_reflns_Friedel_fraction_max     .
_reflns_number_gt                2589
_reflns_number_total             3880
_reflns_special_details          
;
 Reflections were merged by SHELXL according to the crystal
 class for the calculation of statistics and refinement.
 
 _reflns_Friedel_fraction is defined as the number of unique
 Friedel pairs measured divided by the number that would be
 possible theoretically, ignoring centric projections and
 systematic absences.
;
_reflns_threshold_expression     'I > 2\s(I)'
_computing_cell_refinement       ?
_computing_data_collection       ?
_computing_data_reduction        ?
_computing_molecular_graphics    'Olex2 (Dolomanov et al., 2009)'
_computing_publication_material  'Olex2 (Dolomanov et al., 2009)'
_computing_structure_refinement  'XL (Sheldrick, 2008)'
_computing_structure_solution    'XS (Sheldrick, 2008)'
_refine_diff_density_max         0.238
_refine_diff_density_min         -0.392
_refine_diff_density_rms         0.074
_refine_ls_extinction_coef       .
_refine_ls_extinction_method     none
_refine_ls_goodness_of_fit_ref   1.010
_refine_ls_hydrogen_treatment    constr
_refine_ls_matrix_type           full
_refine_ls_number_parameters     221
_refine_ls_number_reflns         3865
_refine_ls_number_restraints     0
_refine_ls_R_factor_all          0.1059
_refine_ls_R_factor_gt           0.0696
_refine_ls_restrained_S_all      1.010
_refine_ls_shift/su_max          0.000
_refine_ls_shift/su_mean         0.000
_refine_ls_structure_factor_coef Fsqd
_refine_ls_weighting_details     
'w=1/[\s^2^(Fo^2^)+(0.1000P)^2^+1.0000P] where P=(Fo^2^+2Fc^2^)/3'
_refine_ls_weighting_scheme      calc
_refine_ls_wR_factor_gt          0.1616
_refine_ls_wR_factor_ref         0.1875
_refine_special_details          ?
_olex2_refinement_description    
;
1. Fixed Uiso
 At 1.2 times of:
  All C(H) groups, All C(H,H) groups
 At 1.5 times of:
  All C(H,H,H) groups
2.a Secondary CH2 refined with riding coordinates:
 C7(H7A,H7B)
2.b Aromatic/amide H refined with riding coordinates:
 C9(H9), C8(H8), C2(H2), C3(H3), C5(H5), C6(H6)
2.c Idealised Me refined as rotating group:
 C13(H13A,H13B,H13C), C14(H14A,H14B,H14C), C15(H15A,H15B,H15C), C16(H16A,H16B,
 H16C)
;
_atom_sites_solution_hydrogens   geom
_atom_sites_solution_primary     direct
_atom_sites_solution_secondary   ?
loop_
_atom_site_label
_atom_site_type_symbol
_atom_site_fract_x
_atom_site_fract_y
_atom_site_fract_z
_atom_site_U_iso_or_equiv
_atom_site_adp_type
_atom_site_occupancy
_atom_site_site_symmetry_order
_atom_site_calc_flag
_atom_site_refinement_flags_posn
_atom_site_refinement_flags_adp
_atom_site_refinement_flags_occupancy
_atom_site_disorder_assembly
_atom_site_disorder_group
O1 O 0.1504(2) 0.28802(11) 0.19260(8) 0.0382(4) Uani 1 1 d . . . . .
O2 O 0.23206(19) 0.38338(10) -0.01114(8) 0.0348(4) Uani 1 1 d . . . . .
O3 O 0.75570(17) 0.48433(9) 0.17661(8) 0.0304(4) Uani 1 1 d . . . . .
N1 N 0.1338(2) 0.30683(11) 0.13428(9) 0.0271(4) Uani 1 1 d . . . . .
N2 N 0.1708(2) 0.35296(11) 0.03841(9) 0.0262(4) Uani 1 1 d . . . . .
N3 N 0.9455(2) 0.57337(11) 0.17423(9) 0.0276(4) Uani 1 1 d . . . . .
C9 C 0.9814(3) 0.62609(14) 0.21960(11) 0.0301(5) Uani 1 1 d . . . . .
H9 H 0.9167 0.6608 0.2393 0.036 Uiso 1 1 calc R . . . .
C8 C 1.1670(3) 0.56331(15) 0.19210(12) 0.0350(6) Uani 1 1 d . . . . .
H8 H 1.2631 0.5466 0.1905 0.042 Uiso 1 1 calc R . . . .
C1 C 0.3614(2) 0.38668(13) 0.11855(11) 0.0257(5) Uani 1 1 d . . . . .
C2 C 0.4225(3) 0.44971(13) 0.08374(11) 0.0273(5) Uani 1 1 d . . . . .
H2 H 0.3747 0.4689 0.0479 0.033 Uiso 1 1 calc R . . . .
C3 C 0.5532(2) 0.48407(13) 0.10184(11) 0.0273(5) Uani 1 1 d . . . . .
H3 H 0.5929 0.5257 0.0782 0.033 Uiso 1 1 calc R . . . .
C4 C 0.6238(2) 0.45582(14) 0.15552(11) 0.0272(5) Uani 1 1 d . . . . .
C5 C 0.5644(3) 0.39393(14) 0.19123(11) 0.0309(5) Uani 1 1 d . . . . .
H5 H 0.6118 0.3757 0.2275 0.037 Uiso 1 1 calc R . . . .
C6 C 0.4346(3) 0.35947(14) 0.17269(11) 0.0299(5) Uani 1 1 d . . . . .
H6 H 0.3957 0.3178 0.1965 0.036 Uiso 1 1 calc R . . . .
C7 C 0.8068(3) 0.55570(14) 0.14704(12) 0.0295(5) Uani 1 1 d . . . . .
H7A H 0.7399 0.5994 0.1547 0.035 Uiso 1 1 calc R . . . .
H7B H 0.8155 0.5480 0.1015 0.035 Uiso 1 1 calc R . . . .
N5 N 1.1214(2) 0.62197(13) 0.23247(10) 0.0349(5) Uani 1 1 d . . . . .
N4 N 1.0661(2) 0.53185(13) 0.15543(10) 0.0328(5) Uani 1 1 d . . . . .
C10 C 0.2258(2) 0.35053(13) 0.09810(10) 0.0253(5) Uani 1 1 d . . . . .
C11 C 0.0142(2) 0.26996(13) 0.09641(11) 0.0283(5) Uani 1 1 d . . . . .
C12 C 0.0187(2) 0.32156(13) 0.03500(11) 0.0264(5) Uani 1 1 d . . . . .
C13 C 0.0583(3) 0.18304(14) 0.08526(13) 0.0389(6) Uani 1 1 d . . . . .
H13A H 0.0636 0.1556 0.1253 0.058 Uiso 1 1 calc GR . . . .
H13B H 0.1514 0.1814 0.0648 0.058 Uiso 1 1 calc GR . . . .
H13C H -0.0123 0.1574 0.0586 0.058 Uiso 1 1 calc GR . . . .
C14 C -0.1266(3) 0.27453(17) 0.13406(13) 0.0393(6) Uani 1 1 d . . . . .
H14A H -0.1183 0.2424 0.1718 0.059 Uiso 1 1 calc GR . . . .
H14B H -0.2050 0.2550 0.1084 0.059 Uiso 1 1 calc GR . . . .
H14C H -0.1451 0.3291 0.1458 0.059 Uiso 1 1 calc GR . . . .
C15 C -0.0030(3) 0.27546(14) -0.02656(12) 0.0357(6) Uani 1 1 d . . . . .
H15A H 0.0716 0.2357 -0.0307 0.054 Uiso 1 1 calc GR . . . .
H15B H 0.0018 0.3117 -0.0619 0.054 Uiso 1 1 calc GR . . . .
H15C H -0.0961 0.2498 -0.0260 0.054 Uiso 1 1 calc GR . . . .
C16 C -0.0812(3) 0.39487(15) 0.03677(13) 0.0339(6) Uani 1 1 d . . . . .
H16A H -0.0640 0.4274 -0.0001 0.051 Uiso 1 1 calc GR . . . .
H16B H -0.0618 0.4255 0.0745 0.051 Uiso 1 1 calc GR . . . .
H16C H -0.1805 0.3776 0.0371 0.051 Uiso 1 1 calc GR . . . .

loop_
_atom_site_aniso_label
_atom_site_aniso_U_11
_atom_site_aniso_U_22
_atom_site_aniso_U_33
_atom_site_aniso_U_23
_atom_site_aniso_U_13
_atom_site_aniso_U_12
O1 0.0421(11) 0.0458(10) 0.0267(9) 0.0013(8) 0.0009(8) -0.0061(8)
O2 0.0312(10) 0.0477(10) 0.0255(9) 0.0072(7) 0.0004(7) -0.0084(7)
O3 0.0258(9) 0.0333(9) 0.0322(9) 0.0048(7) -0.0061(7) -0.0068(6)
N1 0.0273(11) 0.0298(10) 0.0243(10) 0.0007(8) 0.0020(8) -0.0020(8)
N2 0.0240(10) 0.0294(10) 0.0252(10) -0.0002(8) 0.0010(8) -0.0025(7)
N3 0.0226(10) 0.0323(10) 0.0278(10) -0.0004(8) -0.0007(8) -0.0009(7)
C9 0.0307(13) 0.0322(12) 0.0273(12) -0.0017(9) -0.0007(10) -0.0022(9)
C8 0.0252(12) 0.0445(15) 0.0352(13) -0.0031(11) -0.0015(10) -0.0024(10)
C1 0.0228(11) 0.0274(11) 0.0270(12) -0.0021(9) 0.0007(9) -0.0003(8)
C2 0.0266(12) 0.0282(12) 0.0272(12) 0.0005(9) -0.0020(9) 0.0016(9)
C3 0.0262(12) 0.0257(11) 0.0301(12) 0.0006(9) 0.0007(9) -0.0015(9)
C4 0.0229(12) 0.0289(12) 0.0299(12) -0.0023(9) -0.0008(9) -0.0026(9)
C5 0.0282(13) 0.0371(13) 0.0273(12) 0.0043(10) -0.0032(10) -0.0021(10)
C6 0.0297(13) 0.0316(12) 0.0286(12) 0.0032(9) 0.0000(10) -0.0032(9)
C7 0.0255(12) 0.0320(12) 0.0312(12) 0.0029(10) -0.0032(9) -0.0031(9)
N5 0.0307(12) 0.0411(12) 0.0330(11) -0.0049(9) -0.0028(9) -0.0044(9)
N4 0.0235(10) 0.0423(12) 0.0326(11) -0.0046(9) -0.0003(8) 0.0004(9)
C10 0.0243(11) 0.0266(11) 0.0250(11) -0.0013(9) 0.0008(9) 0.0003(8)
C11 0.0224(11) 0.0309(12) 0.0317(12) 0.0021(9) -0.0011(9) -0.0035(9)
C12 0.0231(12) 0.0301(12) 0.0261(12) -0.0016(9) -0.0020(9) -0.0022(8)
C13 0.0439(16) 0.0295(13) 0.0434(16) 0.0010(11) -0.0073(12) -0.0038(11)
C14 0.0269(13) 0.0502(16) 0.0409(15) 0.0116(12) 0.0029(11) -0.0035(11)
C15 0.0356(14) 0.0381(13) 0.0334(13) -0.0041(11) -0.0027(11) -0.0075(10)
C16 0.0294(13) 0.0344(13) 0.0377(14) 0.0002(10) -0.0032(10) 0.0003(10)

_geom_special_details            
;
 All esds (except the esd in the dihedral angle between two l.s. planes)
 are estimated using the full covariance matrix.  The cell esds are taken
 into account individually in the estimation of esds in distances, angles
 and torsion angles; correlations between esds in cell parameters are only
 used when they are defined by crystal symmetry.  An approximate (isotropic)
 treatment of cell esds is used for estimating esds involving l.s. planes.
;
loop_
_geom_bond_atom_site_label_1
_geom_bond_atom_site_label_2
_geom_bond_distance
_geom_bond_site_symmetry_2
_geom_bond_publ_flag
O1 N1 1.275(3) . ?
O2 N2 1.290(2) . ?
O3 C4 1.380(3) . ?
O3 C7 1.425(3) . ?
N1 C10 1.354(3) . ?
N1 C11 1.493(3) . ?
N2 C10 1.354(3) . ?
N2 C12 1.500(3) . ?
N3 C9 1.340(3) . ?
N3 C7 1.433(3) . ?
N3 N4 1.369(3) . ?
C9 H9 0.9300 . ?
C9 N5 1.321(3) . ?
C8 H8 0.9300 . ?
C8 N5 1.363(3) . ?
C8 N4 1.318(3) . ?
C1 C2 1.401(3) . ?
C1 C6 1.399(3) . ?
C1 C10 1.454(3) . ?
C2 H2 0.9300 . ?
C2 C3 1.388(3) . ?
C3 H3 0.9300 . ?
C3 C4 1.386(3) . ?
C4 C5 1.391(3) . ?
C5 H5 0.9300 . ?
C5 C6 1.385(3) . ?
C6 H6 0.9300 . ?
C7 H7A 0.9700 . ?
C7 H7B 0.9700 . ?
C11 C12 1.553(3) . ?
C11 C13 1.527(3) . ?
C11 C14 1.523(3) . ?
C12 C15 1.519(3) . ?
C12 C16 1.534(3) . ?
C13 H13A 0.9600 . ?
C13 H13B 0.9600 . ?
C13 H13C 0.9600 . ?
C14 H14A 0.9600 . ?
C14 H14B 0.9600 . ?
C14 H14C 0.9600 . ?
C15 H15A 0.9600 . ?
C15 H15B 0.9600 . ?
C15 H15C 0.9600 . ?
C16 H16A 0.9600 . ?
C16 H16B 0.9600 . ?
C16 H16C 0.9600 . ?

loop_
_geom_angle_atom_site_label_1
_geom_angle_atom_site_label_2
_geom_angle_atom_site_label_3
_geom_angle
_geom_angle_site_symmetry_1
_geom_angle_site_symmetry_3
_geom_angle_publ_flag
C4 O3 C7 116.13(18) . . ?
O1 N1 C10 126.69(19) . . ?
O1 N1 C11 120.00(18) . . ?
C10 N1 C11 112.73(18) . . ?
O2 N2 C10 126.56(19) . . ?
O2 N2 C12 120.63(18) . . ?
C10 N2 C12 112.63(18) . . ?
C9 N3 C7 129.8(2) . . ?
C9 N3 N4 109.77(19) . . ?
N4 N3 C7 120.42(19) . . ?
N3 C9 H9 124.7 . . ?
N5 C9 N3 110.6(2) . . ?
N5 C9 H9 124.7 . . ?
N5 C8 H8 122.2 . . ?
N4 C8 H8 122.2 . . ?
N4 C8 N5 115.6(2) . . ?
C2 C1 C10 120.3(2) . . ?
C6 C1 C2 118.3(2) . . ?
C6 C1 C10 121.4(2) . . ?
C1 C2 H2 119.4 . . ?
C3 C2 C1 121.1(2) . . ?
C3 C2 H2 119.4 . . ?
C2 C3 H3 120.3 . . ?
C4 C3 C2 119.4(2) . . ?
C4 C3 H3 120.3 . . ?
O3 C4 C3 124.0(2) . . ?
O3 C4 C5 115.5(2) . . ?
C3 C4 C5 120.5(2) . . ?
C4 C5 H5 120.1 . . ?
C6 C5 C4 119.9(2) . . ?
C6 C5 H5 120.1 . . ?
C1 C6 H6 119.6 . . ?
C5 C6 C1 120.7(2) . . ?
C5 C6 H6 119.6 . . ?
O3 C7 N3 107.10(18) . . ?
O3 C7 H7A 110.3 . . ?
O3 C7 H7B 110.3 . . ?
N3 C7 H7A 110.3 . . ?
N3 C7 H7B 110.3 . . ?
H7A C7 H7B 108.6 . . ?
C9 N5 C8 102.2(2) . . ?
C8 N4 N3 101.7(2) . . ?
N1 C10 N2 107.53(19) . . ?
N1 C10 C1 126.7(2) . . ?
N2 C10 C1 125.7(2) . . ?
N1 C11 C12 101.21(17) . . ?
N1 C11 C13 106.13(19) . . ?
N1 C11 C14 109.4(2) . . ?
C13 C11 C12 113.2(2) . . ?
C14 C11 C12 115.3(2) . . ?
C14 C11 C13 110.8(2) . . ?
N2 C12 C11 100.34(17) . . ?
N2 C12 C15 109.97(19) . . ?
N2 C12 C16 106.36(18) . . ?
C15 C12 C11 115.02(19) . . ?
C15 C12 C16 110.3(2) . . ?
C16 C12 C11 114.05(19) . . ?
C11 C13 H13A 109.5 . . ?
C11 C13 H13B 109.5 . . ?
C11 C13 H13C 109.5 . . ?
H13A C13 H13B 109.5 . . ?
H13A C13 H13C 109.5 . . ?
H13B C13 H13C 109.5 . . ?
C11 C14 H14A 109.5 . . ?
C11 C14 H14B 109.5 . . ?
C11 C14 H14C 109.5 . . ?
H14A C14 H14B 109.5 . . ?
H14A C14 H14C 109.5 . . ?
H14B C14 H14C 109.5 . . ?
C12 C15 H15A 109.5 . . ?
C12 C15 H15B 109.5 . . ?
C12 C15 H15C 109.5 . . ?
H15A C15 H15B 109.5 . . ?
H15A C15 H15C 109.5 . . ?
H15B C15 H15C 109.5 . . ?
C12 C16 H16A 109.5 . . ?
C12 C16 H16B 109.5 . . ?
C12 C16 H16C 109.5 . . ?
H16A C16 H16B 109.5 . . ?
H16A C16 H16C 109.5 . . ?
H16B C16 H16C 109.5 . . ?

loop_
_geom_torsion_atom_site_label_1
_geom_torsion_atom_site_label_2
_geom_torsion_atom_site_label_3
_geom_torsion_atom_site_label_4
_geom_torsion
_geom_torsion_site_symmetry_1
_geom_torsion_site_symmetry_2
_geom_torsion_site_symmetry_3
_geom_torsion_site_symmetry_4
_geom_torsion_publ_flag
O1 N1 C10 N2 176.9(2) . . . . ?
O1 N1 C10 C1 -1.5(4) . . . . ?
O1 N1 C11 C12 169.70(19) . . . . ?
O1 N1 C11 C13 -71.9(3) . . . . ?
O1 N1 C11 C14 47.6(3) . . . . ?
O2 N2 C10 N1 -174.1(2) . . . . ?
O2 N2 C10 C1 4.3(4) . . . . ?
O2 N2 C12 C11 163.24(19) . . . . ?
O2 N2 C12 C15 41.7(3) . . . . ?
O2 N2 C12 C16 -77.7(2) . . . . ?
O3 C4 C5 C6 -177.9(2) . . . . ?
N1 C11 C12 N2 21.8(2) . . . . ?
N1 C11 C12 C15 139.8(2) . . . . ?
N1 C11 C12 C16 -91.4(2) . . . . ?
N3 C9 N5 C8 -0.2(3) . . . . ?
C9 N3 C7 O3 -100.5(3) . . . . ?
C9 N3 N4 C8 0.4(2) . . . . ?
C1 C2 C3 C4 -0.4(3) . . . . ?
C2 C1 C6 C5 -0.2(3) . . . . ?
C2 C1 C10 N1 -159.9(2) . . . . ?
C2 C1 C10 N2 22.0(3) . . . . ?
C2 C3 C4 O3 178.2(2) . . . . ?
C2 C3 C4 C5 -0.3(3) . . . . ?
C3 C4 C5 C6 0.8(4) . . . . ?
C4 O3 C7 N3 -178.34(18) . . . . ?
C4 C5 C6 C1 -0.6(4) . . . . ?
C6 C1 C2 C3 0.7(3) . . . . ?
C6 C1 C10 N1 20.7(4) . . . . ?
C6 C1 C10 N2 -157.5(2) . . . . ?
C7 O3 C4 C3 11.1(3) . . . . ?
C7 O3 C4 C5 -170.3(2) . . . . ?
C7 N3 C9 N5 178.0(2) . . . . ?
C7 N3 N4 C8 -178.0(2) . . . . ?
N5 C8 N4 N3 -0.5(3) . . . . ?
N4 N3 C9 N5 -0.1(3) . . . . ?
N4 N3 C7 O3 77.5(3) . . . . ?
N4 C8 N5 C9 0.5(3) . . . . ?
C10 N1 C11 C12 -18.5(2) . . . . ?
C10 N1 C11 C13 99.9(2) . . . . ?
C10 N1 C11 C14 -140.5(2) . . . . ?
C10 N2 C12 C11 -21.3(2) . . . . ?
C10 N2 C12 C15 -142.9(2) . . . . ?
C10 N2 C12 C16 97.7(2) . . . . ?
C10 C1 C2 C3 -178.9(2) . . . . ?
C10 C1 C6 C5 179.3(2) . . . . ?
C11 N1 C10 N2 5.7(3) . . . . ?
C11 N1 C10 C1 -172.7(2) . . . . ?
C12 N2 C10 N1 10.7(2) . . . . ?
C12 N2 C10 C1 -170.8(2) . . . . ?
C13 C11 C12 N2 -91.3(2) . . . . ?
C13 C11 C12 C15 26.6(3) . . . . ?
C13 C11 C12 C16 155.4(2) . . . . ?
C14 C11 C12 N2 139.7(2) . . . . ?
C14 C11 C12 C15 -102.3(2) . . . . ?
C14 C11 C12 C16 26.5(3) . . . . ?

_shelx_res_file                  
;
    1.res created by SHELXL-2014/7

TITL 1 in P-1 #2 New: Pbca New: Pbca
CELL 0.71073 9.2257 16.713 21.02 90 90 90
ZERR 1 0.0018 0.003 0.004 0 0 0
LATT 1
SYMM 0.5-X,-Y,0.5+Z
SYMM 0.5+X,0.5-Y,-Z
SYMM -X,0.5+Y,0.5-Z
SFAC  C 2.310 20.844 1.02 10.208 1.589 0.569 0.865 51.651 0.216 0.003 0.002 =
 11.5 0.68 12.01
SFAC  H 0.493 10.511 0.323 26.126 0.14 3.142 0.041 57.8 0.003 0 0 0.624 =
 0.35 1.008
SFAC  N 12.213 0.006 3.132 9.893 2.013 28.998 1.166 0.583 -11.529 0.006 =
 0.003 19.6 0.68 14.01
SFAC  O 3.049 13.277 2.287 5.701 1.546 0.324 0.867 32.909 0.251 0.011 0.006 =
 32.5 0.68 16
UNIT 128 160 40 24

L.S. 5
PLAN  20
BOND $H
htab
conf
fmap 2
acta
REM <olex2.extras>
REM <HklSrc "%.\\1.hkl">
REM </olex2.extras>

WGHT    0.100000    1.000000
FVAR       0.44254
O1    4    0.150418    0.288021    0.192604    11.00000    0.04211    0.04580 =
         0.02668    0.00127    0.00090   -0.00607
O2    4    0.232064    0.383380   -0.011140    11.00000    0.03124    0.04774 =
         0.02554    0.00721    0.00044   -0.00839
O3    4    0.755696    0.484329    0.176615    11.00000    0.02581    0.03332 =
         0.03219    0.00483   -0.00612   -0.00684
N1    3    0.133764    0.306829    0.134283    11.00000    0.02729    0.02979 =
         0.02434    0.00071    0.00197   -0.00201
N2    3    0.170780    0.352957    0.038414    11.00000    0.02404    0.02936 =
         0.02516   -0.00020    0.00095   -0.00253
N3    3    0.945547    0.573369    0.174231    11.00000    0.02264    0.03233 =
         0.02784   -0.00035   -0.00065   -0.00095
C9    1    0.981389    0.626091    0.219604    11.00000    0.03069    0.03218 =
         0.02728   -0.00167   -0.00068   -0.00220
AFIX  43
H9    2    0.916659    0.660798    0.239323    11.00000   -1.20000
AFIX   0
C8    1    1.167001    0.563312    0.192104    11.00000    0.02523    0.04448 =
         0.03516   -0.00310   -0.00149   -0.00236
AFIX  43
H8    2    1.263075    0.546579    0.190550    11.00000   -1.20000
AFIX   0
C1    1    0.361412    0.386676    0.118546    11.00000    0.02277    0.02740 =
         0.02703   -0.00206    0.00073   -0.00031
C2    1    0.422523    0.449713    0.083736    11.00000    0.02662    0.02818 =
         0.02718    0.00047   -0.00204    0.00156
AFIX  43
H2    2    0.374741    0.468868    0.047879    11.00000   -1.20000
AFIX   0
C3    1    0.553163    0.484072    0.101844    11.00000    0.02619    0.02568 =
         0.03005    0.00059    0.00065   -0.00151
AFIX  43
H3    2    0.592895    0.525660    0.078180    11.00000   -1.20000
AFIX   0
C4    1    0.623816    0.455819    0.155516    11.00000    0.02291    0.02889 =
         0.02994   -0.00228   -0.00082   -0.00256
C5    1    0.564420    0.393927    0.191226    11.00000    0.02825    0.03706 =
         0.02729    0.00426   -0.00320   -0.00215
AFIX  43
H5    2    0.611790    0.375708    0.227494    11.00000   -1.20000
AFIX   0
C6    1    0.434625    0.359473    0.172690    11.00000    0.02968    0.03160 =
         0.02857    0.00320    0.00005   -0.00320
AFIX  43
H6    2    0.395668    0.317786    0.196491    11.00000   -1.20000
AFIX   0
C7    1    0.806779    0.555698    0.147042    11.00000    0.02547    0.03200 =
         0.03116    0.00287   -0.00316   -0.00314
AFIX  23
H7A   2    0.739858    0.599401    0.154746    11.00000   -1.20000
H7B   2    0.815541    0.547974    0.101468    11.00000   -1.20000
AFIX   0
N5    3    1.121365    0.621972    0.232466    11.00000    0.03073    0.04107 =
         0.03298   -0.00486   -0.00277   -0.00445
N4    3    1.066121    0.531853    0.155428    11.00000    0.02353    0.04225 =
         0.03258   -0.00459   -0.00031    0.00036
C10   1    0.225842    0.350532    0.098100    11.00000    0.02434    0.02659 =
         0.02498   -0.00127    0.00076    0.00028
C11   1    0.014246    0.269959    0.096413    11.00000    0.02242    0.03087 =
         0.03166    0.00214   -0.00107   -0.00351
C12   1    0.018720    0.321558    0.035001    11.00000    0.02308    0.03006 =
         0.02613   -0.00162   -0.00199   -0.00215
C13   1    0.058337    0.183041    0.085265    11.00000    0.04389    0.02946 =
         0.04344    0.00096   -0.00732   -0.00377
AFIX 137
H13A  2    0.063634    0.155611    0.125324    11.00000   -1.50000
H13B  2    0.151371    0.181442    0.064847    11.00000   -1.50000
H13C  2   -0.012268    0.157413    0.058613    11.00000   -1.50000
AFIX   0
C14   1   -0.126552    0.274529    0.134062    11.00000    0.02692    0.05015 =
         0.04089    0.01165    0.00286   -0.00353
AFIX 137
H14A  2   -0.118311    0.242423    0.171759    11.00000   -1.50000
H14B  2   -0.204952    0.254955    0.108380    11.00000   -1.50000
H14C  2   -0.145143    0.329090    0.145778    11.00000   -1.50000
AFIX   0
C15   1   -0.002996    0.275461   -0.026564    11.00000    0.03562    0.03812 =
         0.03337   -0.00408   -0.00269   -0.00749
AFIX 137
H15A  2    0.071577    0.235741   -0.030703    11.00000   -1.50000
H15B  2    0.001794    0.311718   -0.061924    11.00000   -1.50000
H15C  2   -0.096081    0.249799   -0.025965    11.00000   -1.50000
AFIX   0
C16   1   -0.081235    0.394874    0.036767    11.00000    0.02945    0.03444 =
         0.03767    0.00022   -0.00324    0.00025
AFIX 137
H16A  2   -0.063999    0.427409   -0.000103    11.00000   -1.50000
H16B  2   -0.061783    0.425489    0.074455    11.00000   -1.50000
H16C  2   -0.180477    0.377605    0.037054    11.00000   -1.50000
AFIX   0
HKLF 4 1 -1 0 0 0 1 0 0 0 -1

REM  1 in P-1 #2 New: Pbca New: Pbca
REM R1 =  0.0696 for    2589 Fo > 4sig(Fo)  and  0.1059 for all    3865 data
REM    221 parameters refined using      0 restraints

END

WGHT      0.1009      0.0928

REM Instructions for potential hydrogen bonds
EQIV $1 -x+1, y+1/2, -z+1/2
HTAB C9 O1_$1
EQIV $2 -x+1, -y+1, -z
HTAB C3 O2_$2
EQIV $3 x+1/2, y, -z+1/2
HTAB C5 O1_$3
EQIV $4 x-1/2, y, -z+1/2
HTAB C7 N5_$4
HTAB C7 O2_$2
EQIV $5 x-1/2, -y+1/2, -z
HTAB C13 O2_$5

REM Highest difference peak  0.238,  deepest hole -0.392,  1-sigma level  0.074
Q1    1   0.4242  0.4696  0.2340  11.00000  0.05    0.23
Q2    1  -0.1769  0.4838 -0.0404  11.00000  0.05    0.22
Q3    1   0.8645  0.6418  0.2580  11.00000  0.05    0.22
Q4    1  -0.2206  0.3855  0.1167  11.00000  0.05    0.21
Q5    1  -0.1580  0.2245  0.0482  11.00000  0.05    0.21
Q6    1  -0.0990  0.2040  0.1731  11.00000  0.05    0.21
Q7    1   0.5797  0.5332  0.0198  11.00000  0.05    0.21
Q8    1  -0.1403  0.2633  0.1943  11.00000  0.05    0.21
Q9    1   0.2256  0.2085  0.1749  11.00000  0.05    0.21
Q10   1   0.6013  0.4376  0.0419  11.00000  0.05    0.20
Q11   1   0.1410  0.1251  0.0083  11.00000  0.05    0.20
Q12   1  -0.2377  0.2290  0.1800  11.00000  0.05    0.20
Q13   1   0.4738  0.3584  0.0842  11.00000  0.05    0.20
Q14   1   0.8576  0.5404  0.0769  11.00000  0.05    0.20
Q15   1  -0.2388  0.3135  0.0983  11.00000  0.05    0.19
Q16   1   0.2839  0.1799  0.1287  11.00000  0.05    0.19
Q17   1   0.8192  0.4840  0.2399  11.00000  0.05    0.19
Q18   1  -0.3281  0.3624  0.0835  11.00000  0.05    0.19
Q19   1  -0.1984  0.3587  0.2066  11.00000  0.05    0.19
Q20   1   1.1619  0.6565  0.2886  11.00000  0.05    0.19
;
_shelx_res_checksum              87941
_olex2_submission_special_instructions 'No special instructions were received'
####################################################################### 
# 
# This file contains crystal structure data downloaded from the 
# Cambridge Structural Database (CSD) hosted by the Cambridge 
# Crystallographic Data Centre (CCDC).
# 
# Full information about CCDC data access policies and citation 
# guidelines are available at http://www.ccdc.cam.ac.uk/access/V1 
# 
# Audit and citation data items may have been added by the CCDC. 
# Please retain this information to preserve the provenance of 
# this file and to allow appropriate attribution of the data. 
# 
#######################################################################

data_1_CCDC2
_audit_block_doi                 10.5517/ccdc.csd.cc247tgp
_database_code_depnum_ccdc_archive 'CCDC 1973722'
loop_
_audit_author_name
_audit_author_address
'Meng Yang'
;Guangzhou University
China
;
_audit_update_record             
;
2019-12-23 deposited with the CCDC.	2020-02-06 downloaded from the CCDC.
;
_audit_creation_date             2018-10-14
_audit_creation_method           
;
Olex2 1.2
(compiled 2018.05.29 svn.r3508 for OlexSys, GUI svn.r5506)
;
_shelx_SHELXL_version_number     2014/7
_chemical_name_common            ?
_chemical_name_systematic        ?
_chemical_formula_moiety         
'C82 H48 Cu2 F60 N10 O26 Tb2, C41 H24 Cu F30 N5 O13 Tb'
_chemical_formula_sum            'C123 H72 Cu3 F90 N15 O39 Tb3'
_chemical_formula_weight         4761.40
_chemical_melting_point          ?
loop_
_atom_type_symbol
_atom_type_description
_atom_type_scat_dispersion_real
_atom_type_scat_dispersion_imag
_atom_type_scat_source
C C 0.0180 0.0090 'International Tables Vol C Tables 4.2.6.8 and 6.1.1.4'
H H 0.0000 0.0000 'International Tables Vol C Tables 4.2.6.8 and 6.1.1.4'
Cu Cu -1.9650 0.5890 'International Tables Vol C Tables 4.2.6.8 and 6.1.1.4'
F F 0.0730 0.0530 'International Tables Vol C Tables 4.2.6.8 and 6.1.1.4'
N N 0.0310 0.0180 'International Tables Vol C Tables 4.2.6.8 and 6.1.1.4'
O O 0.0490 0.0320 'International Tables Vol C Tables 4.2.6.8 and 6.1.1.4'
Tb Tb -9.8050 9.8480 'International Tables Vol C Tables 4.2.6.8 and 6.1.1.4'

_shelx_space_group_comment       
;
The symmetry employed for this shelxl refinement is uniquely defined
by the following loop, which should always be used as a source of
symmetry information in preference to the above space-group names.
They are only intended as comments.
;
_space_group_crystal_system      monoclinic
_space_group_IT_number           14
_space_group_name_H-M_alt        'P 21/c'
_space_group_name_Hall           '-P 2ybc'
loop_
_space_group_symop_operation_xyz
'x, y, z'
'-x, y+1/2, -z+1/2'
'-x, -y, -z'
'x, -y-1/2, z-1/2'

_cell_length_a                   18.785(3)
_cell_length_b                   17.138(3)
_cell_length_c                   52.309(10)
_cell_angle_alpha                90
_cell_angle_beta                 96.852(4)
_cell_angle_gamma                90
_cell_volume                     16720(5)
_cell_formula_units_Z            4
_cell_measurement_reflns_used    14276
_cell_measurement_temperature    113(2)
_cell_measurement_theta_max      27.5
_cell_measurement_theta_min      3.0
_shelx_estimated_absorpt_T_max   ?
_shelx_estimated_absorpt_T_min   ?
_exptl_absorpt_coefficient_mu    1.804
_exptl_absorpt_correction_T_max  0.250
_exptl_absorpt_correction_T_min  0.245
_exptl_absorpt_correction_type   Multi-scan
_exptl_absorpt_process_details   SADABS
_exptl_absorpt_special_details   ?
_exptl_crystal_colour            green
_exptl_crystal_density_diffrn    1.891
_exptl_crystal_density_meas      ?
_exptl_crystal_density_method    ?
_exptl_crystal_description       cluster
_exptl_crystal_F_000             9276
_exptl_crystal_size_max          0.20
_exptl_crystal_size_mid          0.19
_exptl_crystal_size_min          0.17
_exptl_transmission_factor_max   ?
_exptl_transmission_factor_min   ?
_diffrn_reflns_av_R_equivalents  0.1375
_diffrn_reflns_av_unetI/netI     0.0673
_diffrn_reflns_Laue_measured_fraction_full 0.744
_diffrn_reflns_Laue_measured_fraction_max 0.702
_diffrn_reflns_limit_h_max       12
_diffrn_reflns_limit_h_min       -12
_diffrn_reflns_limit_k_max       21
_diffrn_reflns_limit_k_min       -21
_diffrn_reflns_limit_l_max       62
_diffrn_reflns_limit_l_min       -66
_diffrn_reflns_number            217988
_diffrn_reflns_point_group_measured_fraction_full 0.744
_diffrn_reflns_point_group_measured_fraction_max 0.702
_diffrn_reflns_theta_full        67.679
_diffrn_reflns_theta_max         80.268
_diffrn_reflns_theta_min         6.078
_diffrn_ambient_temperature      113.15
_diffrn_detector_area_resol_mean ?
_diffrn_measured_fraction_theta_full 0.994
_diffrn_measured_fraction_theta_max 0.702
_diffrn_measurement_device_type  PILT
_diffrn_measurement_method       ?
_diffrn_radiation_type           CuK\a
_diffrn_radiation_wavelength     1.54178
_diffrn_source                   ?
_reflns_Friedel_coverage         0.000
_reflns_Friedel_fraction_full    .
_reflns_Friedel_fraction_max     .
_reflns_number_gt                17846
_reflns_number_total             36573
_reflns_special_details          
;
 Reflections were merged by SHELXL according to the crystal
 class for the calculation of statistics and refinement.
 
 Structure factors included contributions from the .fab file.
 
 _reflns_Friedel_fraction is defined as the number of unique
 Friedel pairs measured divided by the number that would be
 possible theoretically, ignoring centric projections and
 systematic absences.
;
_reflns_threshold_expression     'I > 2\s(I)'
_computing_cell_refinement       'CrystalClear-SM Expert 2.1 b42 (Rigaku, 2015)'
_computing_data_collection       'CrystalClear-SM Expert 2.1 b42 (Rigaku, 2015)'
_computing_data_reduction        'CrystalClear-SM Expert 2.1 b42 (Rigaku, 2015)'
_computing_molecular_graphics    'Olex2 (Dolomanov et al., 2009)'
_computing_publication_material  'Olex2 (Dolomanov et al., 2009)'
_computing_structure_refinement  'XL (Sheldrick, 2008)'
_computing_structure_solution    ?
_refine_diff_density_max         2.338
_refine_diff_density_min         -1.190
_refine_diff_density_rms         0.123
_refine_ls_extinction_coef       .
_refine_ls_extinction_method     none
_refine_ls_goodness_of_fit_ref   1.053
_refine_ls_hydrogen_treatment    constr
_refine_ls_matrix_type           full
_refine_ls_number_parameters     2470
_refine_ls_number_reflns         25673
_refine_ls_number_restraints     72
_refine_ls_R_factor_all          0.1084
_refine_ls_R_factor_gt           0.0686
_refine_ls_restrained_S_all      1.859
_refine_ls_shift/su_max          0.001
_refine_ls_shift/su_mean         0.000
_refine_ls_structure_factor_coef Fsqd
_refine_ls_weighting_details     
'w=1/[\s^2^(Fo^2^)+(0.0662P)^2^+145.5528P] where P=(Fo^2^+2Fc^2^)/3'
_refine_ls_weighting_scheme      calc
_refine_ls_wR_factor_gt          0.1577
_refine_ls_wR_factor_ref         0.1857
_refine_special_details          ?
_olex2_refinement_description    
;
1. Fixed Uiso
 At 1.2 times of:
  All C(H) groups
 At 1.5 times of:
  All C(H,H,H) groups
2. Uiso/Uaniso restraints and constraints
Uanis(F12) \\sim Ueq: with sigma of 0.01 and sigma for terminal atoms of 0.01
Uanis(C66) \\sim Ueq, Uanis(C67) \\sim Ueq, Uanis(C64) \\sim Ueq: with sigma of
0.001 and sigma for terminal atoms of 0.001
Uanis(F42) \\sim Ueq, Uanis(F9) \\sim Ueq, Uanis(F11) \\sim Ueq, Uanis(F31)
\\sim Ueq, Uanis(F46) \\sim Ueq, Uanis(F50) \\sim Ueq, Uanis(F53) \\sim Ueq,
Uanis(F81) \\sim Ueq: with sigma of 0.001 and sigma for terminal atoms of 0.001
3.a Aromatic/amide H refined with riding coordinates:
 C21(H21), C71(H71), C58(H58), C61(H61), C18(H18), C17(H17), C70(H70),
 C29(H29), C59(H59), C62(H62), C75(H75), C20(H20), C13(H13), C31(H31), C3(H3),
 C44(H44), C49(H49), C54(H54), C30(H30), C39(H39), C8(H8), C34(H34), C80(H80),
 C72(H72), C121(H121), C104(H104), C106(H106), C109(H109), C103(H103),
 C107(H107), C85(H85), C90(H90), C110(H110), C95(H95), C116(H116), C108(H108)
3.b Idealised Me refined as rotating group:
 C28(H28A,H28B,H28C), C66(H66A,H66B,H66C), C67(H67A,H67B,H67C), C68(H68A,H68B,
 H68C), C69(H69A,H69B,H69C), C27(H27A,H27B,H27C), C26(H26A,H26B,H26C), C25(H25A,
 H25B,H25C), C112(H11A,H11B,H11C), C100(H10A,H10B,H10C), C113(H11D,H11E,H11F),
 C99(H99A,H99B,H99C)
;
_atom_sites_solution_hydrogens   geom
_atom_sites_solution_primary     ?
_atom_sites_solution_secondary   ?
loop_
_atom_site_label
_atom_site_type_symbol
_atom_site_fract_x
_atom_site_fract_y
_atom_site_fract_z
_atom_site_U_iso_or_equiv
_atom_site_adp_type
_atom_site_occupancy
_atom_site_site_symmetry_order
_atom_site_calc_flag
_atom_site_refinement_flags_posn
_atom_site_refinement_flags_adp
_atom_site_refinement_flags_occupancy
_atom_site_disorder_assembly
_atom_site_disorder_group
Tb2 Tb 0.19082(4) 0.96751(3) 0.06944(2) 0.02733(18) Uani 1 1 d . . . . .
Tb1 Tb 0.21203(4) 1.46905(3) 0.07783(2) 0.02840(18) Uani 1 1 d . . . . .
Cu2 Cu 0.32444(11) 0.41247(9) -0.06434(3) 0.0590(6) Uani 1 1 d . . . . .
Cu1 Cu -0.04047(9) 0.92518(7) 0.20973(2) 0.0333(4) Uani 1 1 d . . . . .
F36 F -0.0532(7) 0.7432(5) 0.2755(2) 0.131(4) Uani 1 1 d . . . . .
F33 F -0.0260(9) 1.0703(6) 0.29636(17) 0.185(7) Uani 1 1 d . . . . .
F49 F 0.5077(7) 0.2443(6) -0.0303(2) 0.146(6) Uani 1 1 d . . . . .
F32 F -0.0113(13) 1.1284(6) 0.2640(2) 0.240(12) Uani 1 1 d . . . . .
F50 F 0.4221(8) 0.2270(7) -0.0131(3) 0.156(3) Uani 1 1 d . U . . .
F9 F 0.5136(7) 1.4532(7) 0.0768(2) 0.132(4) Uani 1 1 d . U . . .
F42 F 0.1896(6) 0.7606(8) 0.2008(2) 0.132(4) Uani 1 1 d . U . . .
F10 F 0.4207(8) 1.3236(8) 0.14564(19) 0.172(6) Uani 1 1 d . . . . .
F57 F 0.0794(5) 0.2662(5) -0.08953(14) 0.084(3) Uani 1 1 d . . . . .
F59 F 0.1641(10) 0.5837(6) -0.1081(3) 0.205(9) Uani 1 1 d . . . . .
F26 F -0.0586(4) 1.0514(4) 0.08050(13) 0.063(2) Uani 1 1 d . . . . .
F55 F 0.1741(6) 0.2047(5) -0.0839(3) 0.140(5) Uani 1 1 d . . . . .
F56 F 0.1246(6) 0.2476(6) -0.05199(15) 0.115(4) Uani 1 1 d . . . . .
F7 F 0.4590(6) 1.5464(7) 0.0595(2) 0.130(4) Uani 1 1 d . . . . .
F31 F 0.0596(12) 1.0642(12) 0.2793(4) 0.214(7) Uani 1 1 d . U . . .
F39 F -0.0348(4) 0.6694(4) 0.15541(14) 0.071(2) Uani 1 1 d . . . . .
F24 F 0.1837(5) 0.9480(4) 0.16606(12) 0.081(3) Uani 1 1 d . . . . .
F6 F -0.0174(4) 1.5981(4) 0.06193(14) 0.066(2) Uani 1 1 d . . . . .
F45 F 0.3954(5) 0.8737(5) 0.00378(13) 0.083(3) Uani 1 1 d . . . . .
F5 F 0.0395(4) 1.6999(4) 0.05226(13) 0.063(2) Uani 1 1 d . . . . .
F37 F -0.1230(4) 0.6940(4) 0.17557(16) 0.074(2) Uani 1 1 d . . . . .
F16 F -0.0677(6) 1.3594(5) 0.05440(16) 0.083(3) Uani 1 1 d . . . . .
F14 F 0.0090(5) 1.3807(4) 0.14564(13) 0.072(2) Uani 1 1 d . . . . .
F29 F 0.0574(5) 0.8006(4) -0.00173(13) 0.091(3) Uani 1 1 d . . . . .
F19 F 0.3619(5) 1.1958(4) 0.09947(16) 0.082(2) Uani 1 1 d . . . . .
F13 F 0.1138(5) 1.4181(6) 0.15886(12) 0.086(3) Uani 1 1 d . . . . .
F15 F 0.0348(5) 1.5012(4) 0.14531(14) 0.082(3) Uani 1 1 d . . . . .
F27 F -0.1155(4) 0.9564(5) 0.06149(15) 0.078(3) Uani 1 1 d . . . . .
F21 F 0.4075(5) 1.1323(5) 0.13223(14) 0.088(3) Uani 1 1 d . . . . .
F44 F 0.2960(6) 0.9181(6) -0.00984(14) 0.104(3) Uani 1 1 d . . . . .
F3 F 0.2006(5) 1.5780(4) -0.02185(12) 0.078(2) Uani 1 1 d . . . . .
F4 F -0.0183(4) 1.6329(6) 0.02252(13) 0.087(3) Uani 1 1 d . . . . .
F20 F 0.4194(4) 1.0916(5) 0.09446(17) 0.089(3) Uani 1 1 d . . . . .
F28 F -0.0204(4) 0.8861(5) -0.01418(12) 0.082(3) Uani 1 1 d . . . . .
F48 F 0.4056(5) 0.8746(7) 0.12142(15) 0.114(4) Uani 1 1 d . . . . .
F35 F -0.1575(6) 0.7681(6) 0.26113(15) 0.130(5) Uani 1 1 d . . . . .
F47 F 0.3867(7) 0.7681(6) 0.10319(19) 0.139(5) Uani 1 1 d . . . . .
F46 F 0.4684(7) 0.8449(8) 0.0941(2) 0.136(4) Uani 1 1 d . U . . .
F23 F 0.1149(6) 1.0362(6) 0.15391(14) 0.100(4) Uani 1 1 d . . . . .
F25 F -0.0509(5) 0.9367(5) 0.09715(15) 0.082(2) Uani 1 1 d . . . . .
F2 F 0.1394(6) 1.4780(6) -0.02569(14) 0.111(4) Uani 1 1 d . . . . .
F54 F 0.3604(8) 0.3036(6) -0.14309(15) 0.159(6) Uani 1 1 d . . . . .
F18 F 0.0068(5) 1.2715(6) 0.04820(17) 0.100(3) Uani 1 1 d . . . . .
F58 F 0.2180(9) 0.5294(8) -0.1328(3) 0.168(6) Uani 1 1 d . . . . .
F52 F 0.3827(9) 0.1962(8) -0.12918(18) 0.190(8) Uani 1 1 d . . . . .
F30 F 0.0876(5) 0.9050(6) -0.01901(12) 0.094(3) Uani 1 1 d . . . . .
F40 F 0.1498(7) 0.7272(10) 0.2339(3) 0.190(7) Uani 1 1 d . . . . .
F1 F 0.2447(6) 1.4707(6) -0.01211(14) 0.116(4) Uani 1 1 d . . . . .
F43 F 0.3748(7) 0.9958(5) 0.00424(17) 0.117(4) Uani 1 1 d . . . . .
F34 F -0.1151(6) 0.8148(5) 0.29570(13) 0.106(3) Uani 1 1 d . . . . .
F51 F 0.4498(5) 0.1505(4) -0.04207(16) 0.090(3) Uani 1 1 d . . . . .
F60 F 0.1200(7) 0.4958(6) -0.1313(2) 0.158(6) Uani 1 1 d . . . . .
F17 F 0.0043(5) 1.3767(8) 0.02729(15) 0.135(5) Uani 1 1 d . . . . .
F11 F 0.3249(6) 1.3152(6) 0.1487(2) 0.116(3) Uani 1 1 d . U . . .
F8 F 0.4457(7) 1.4383(9) 0.0439(3) 0.165(6) Uani 1 1 d . . . . .
F53 F 0.2845(7) 0.2362(6) -0.1319(2) 0.117(3) Uani 1 1 d . U . . .
F22 F 0.2110(7) 1.0648(7) 0.17436(16) 0.147(5) Uani 1 1 d . . . . .
F38 F -0.1055(5) 0.7618(5) 0.14306(13) 0.098(3) Uani 1 1 d . . . . .
F41 F 0.1915(6) 0.8274(9) 0.2324(3) 0.154(6) Uani 1 1 d . . . . .
F12 F 0.3885(7) 1.4134(6) 0.16272(16) 0.129(3) Uani 1 1 d . U . . .
O3 O 0.1409(5) 1.4525(4) 0.11160(11) 0.0316(19) Uani 1 1 d . . . . .
O1 O 0.2117(4) 1.4903(3) 0.03357(11) 0.0311(17) Uani 1 1 d . . . . .
O18 O 0.1236(5) 0.9258(4) 0.03063(11) 0.032(2) Uani 1 1 d . . . . .
O13 O -0.0672(4) 0.8465(3) 0.18370(10) 0.0335(17) Uani 1 1 d . . . . .
O19 O 0.0689(4) 0.9806(3) 0.07389(11) 0.0295(18) Uani 1 1 d . . . . .
O5 O 0.2848(5) 1.4273(4) 0.11427(11) 0.028(2) Uani 1 1 d . . . . .
O10 O -0.0225(4) 1.0044(4) 0.23538(11) 0.045(2) Uani 1 1 d . . . . .
O17 O 0.2664(5) 0.9534(4) 0.03728(11) 0.036(2) Uani 1 1 d . . . . .
O16 O 0.2930(5) 0.8957(4) 0.08686(12) 0.038(2) Uani 1 1 d . . . . .
O8 O 0.1643(4) 1.0892(3) 0.04889(11) 0.0345(17) Uani 1 1 d . . . . .
O20 O 0.1561(4) 0.8379(3) 0.07824(11) 0.0346(18) Uani 1 1 d . . . . .
O4 O 0.1094(5) 1.3979(4) 0.06224(13) 0.051(2) Uani 1 1 d . . . . .
O14 O 0.1793(4) 0.9908(4) 0.11307(10) 0.0369(18) Uani 1 1 d . . . . .
O6 O 0.3321(4) 1.4836(4) 0.06986(12) 0.038(2) Uani 1 1 d . . . . .
O12 O 0.0663(4) 0.8771(5) 0.21627(13) 0.051(2) Uani 1 1 d . . . . .
O15 O 0.2803(4) 1.0577(4) 0.08597(12) 0.0399(19) Uani 1 1 d . . . . .
O9 O 0.0642(5) 1.2087(3) 0.15646(10) 0.0333(19) Uani 1 1 d . . . . .
O21 O 0.2445(4) 0.5922(3) 0.09675(11) 0.0367(18) Uani 1 1 d . . . . .
O25 O 0.3354(5) 0.3591(4) -0.09824(12) 0.050(2) Uani 1 1 d . . . . .
O2 O 0.1206(4) 1.5608(4) 0.06436(11) 0.0424(19) Uani 1 1 d . . . . .
O24 O 0.2387(5) 0.3377(5) -0.05909(13) 0.052(2) Uani 1 1 d . . . . .
O26 O 0.3872(4) 0.3394(4) -0.04563(14) 0.053(2) Uani 1 1 d . . . . .
O7 O 0.2439(4) 1.3374(3) 0.06868(11) 0.0356(18) Uani 1 1 d . . . . .
O22 O 0.3099(5) 0.7186(4) -0.01589(11) 0.039(2) Uani 1 1 d . . . . .
O23 O 0.2594(5) 0.4827(4) -0.08339(16) 0.064(3) Uani 1 1 d . . . . .
O11 O -0.0759(4) 0.8536(4) 0.23445(11) 0.0380(18) Uani 1 1 d . . . . .
N6 N 0.1755(5) 0.7747(4) 0.09042(12) 0.028(2) Uani 1 1 d . . . . .
N1 N 0.2258(5) 1.2749(4) 0.05617(13) 0.031(2) Uani 1 1 d . . . . .
N7 N 0.2143(5) 0.6580(4) 0.09854(12) 0.033(2) Uani 1 1 d . . . . .
N2 N 0.1935(5) 1.1568(4) 0.04736(12) 0.027(2) Uani 1 1 d . . . . .
N5 N -0.0333(5) 1.0050(4) 0.18283(13) 0.033(2) Uani 1 1 d . . . . .
N3 N -0.0222(5) 1.1141(4) 0.16316(13) 0.031(2) Uani 1 1 d . . . . .
N10 N 0.3646(5) 0.4987(5) -0.04277(14) 0.035(2) Uani 1 1 d . . . . .
N4 N -0.0433(5) 1.0621(5) 0.14400(14) 0.037(2) Uani 1 1 d . . . . .
N8 N 0.3817(5) 0.6122(4) -0.02556(13) 0.031(2) Uani 1 1 d . . . . .
N9 N 0.4226(5) 0.5640(5) -0.00988(14) 0.038(2) Uani 1 1 d . . . . .
C28 C 0.2088(9) 1.1393(7) 0.0020(2) 0.082(5) Uani 1 1 d . . . . .
H28A H 0.2177 1.0844 0.0040 0.124 Uiso 1 1 calc GR . . . .
H28B H 0.2333 1.1592 -0.0117 0.124 Uiso 1 1 calc GR . . . .
H28C H 0.1582 1.1482 -0.0019 0.124 Uiso 1 1 calc GR . . . .
C66 C 0.1939(8) 0.6342(7) 0.1430(2) 0.065(3) Uani 1 1 d . U . . .
H66A H 0.1990 0.5807 0.1380 0.097 Uiso 1 1 calc GR . . . .
H66B H 0.1575 0.6379 0.1543 0.097 Uiso 1 1 calc GR . . . .
H66C H 0.2387 0.6525 0.1517 0.097 Uiso 1 1 calc GR . . . .
C67 C 0.0931(10) 0.6441(10) 0.1134(3) 0.102(5) Uani 1 1 d . U . . .
H67A H 0.0610 0.6858 0.1076 0.153 Uiso 1 1 calc GR . . . .
H67B H 0.0770 0.6196 0.1282 0.153 Uiso 1 1 calc GR . . . .
H67C H 0.0940 0.6063 0.0999 0.153 Uiso 1 1 calc GR . . . .
C32 C -0.0112(14) 1.0712(13) 0.2746(3) 0.115(7) Uani 1 1 d . . . . .
C63 C 0.2101(5) 0.7152(4) 0.08090(14) 0.025(2) Uani 1 1 d . . . . .
C6 C 0.4530(9) 1.4760(11) 0.0661(3) 0.087(6) Uani 1 1 d . . . . .
C22 C 0.1919(6) 1.2144(5) 0.06519(15) 0.029(3) Uani 1 1 d . . . . .
C21 C 0.0959(6) 1.1692(4) 0.08957(14) 0.026(3) Uani 1 1 d . . . . .
H21 H 0.0752 1.1433 0.0749 0.032 Uiso 1 1 calc R . . . .
C78 C 0.1411(9) 0.2623(8) -0.0750(3) 0.069(4) Uani 1 1 d . . . . .
C71 C 0.3481(6) 0.5728(6) -0.04531(16) 0.034(3) Uani 1 1 d . . . . .
H71 H 0.3177 0.5944 -0.0588 0.041 Uiso 1 1 calc R . . . .
C58 C 0.2981(6) 0.6713(5) 0.05202(15) 0.031(3) Uani 1 1 d . . . . .
H58 H 0.3219 0.6432 0.0657 0.037 Uiso 1 1 calc R . . . .
C61 C 0.2270(6) 0.7516(5) 0.01158(15) 0.036(3) Uani 1 1 d . . . . .
H61 H 0.2022 0.7780 -0.0022 0.044 Uiso 1 1 calc R . . . .
C14 C 0.0812(7) 1.4246(6) 0.11394(17) 0.031(3) Uani 1 1 d . . . . .
C18 C 0.1574(6) 1.2464(5) 0.13335(15) 0.033(3) Uani 1 1 d . . . . .
H18 H 0.1780 1.2714 0.1482 0.039 Uiso 1 1 calc R . . . .
C16 C 0.1595(5) 1.2099(4) 0.08886(14) 0.023(2) Uani 1 1 d . . . . .
C60 C 0.2896(6) 0.7126(5) 0.00847(14) 0.031(3) Uani 1 1 d . . . . .
C17 C 0.1902(6) 1.2492(5) 0.11107(16) 0.034(3) Uani 1 1 d . . . . .
H17 H 0.2325 1.2770 0.1108 0.040 Uiso 1 1 calc R . . . .
C70 C 0.3761(7) 0.6968(6) -0.02065(17) 0.041(3) Uani 1 1 d . . . . .
H70 H 0.4143 0.7314 -0.0208 0.049 Uiso 1 1 calc R . . . .
C29 C -0.0074(8) 1.1953(5) 0.15701(17) 0.034(3) Uani 1 1 d . . . . .
H29 H -0.0426 1.2334 0.1538 0.041 Uiso 1 1 calc R . . . .
C57 C 0.2370(6) 0.7119(4) 0.05573(14) 0.025(2) Uani 1 1 d . . . . .
C59 C 0.3252(6) 0.6711(5) 0.02841(15) 0.031(3) Uani 1 1 d . . . . .
H59 H 0.3667 0.6435 0.0262 0.038 Uiso 1 1 calc R . . . .
C62 C 0.2015(6) 0.7516(5) 0.03494(16) 0.032(3) Uani 1 1 d . . . . .
H62 H 0.1596 0.7787 0.0369 0.038 Uiso 1 1 calc R . . . .
C48 C 0.3497(8) 0.8793(6) 0.07913(18) 0.043(3) Uani 1 1 d . . . . .
C2 C 0.1697(6) 1.5201(5) 0.01641(17) 0.032(3) Uani 1 1 d . . . . .
C75 C 0.3897(6) 0.2469(6) -0.07919(18) 0.041(3) Uani 1 1 d . . . . .
H75 H 0.4032 0.1962 -0.0826 0.049 Uiso 1 1 calc R . . . .
C9 C 0.3472(8) 1.4112(6) 0.11927(18) 0.036(3) Uani 1 1 d . . . . .
C53 C 0.0606(8) 0.9136(5) 0.02397(17) 0.034(3) Uani 1 1 d . . . . .
C50 C 0.3254(8) 0.9234(6) 0.03546(18) 0.041(3) Uani 1 1 d . . . . .
C20 C 0.0630(6) 1.1666(5) 0.11174(16) 0.025(2) Uani 1 1 d . . . . .
H20 H 0.0207 1.1387 0.1122 0.030 Uiso 1 1 calc R . . . .
C52 C 0.0465(8) 0.8762(7) -0.0033(2) 0.057(4) Uani 1 1 d . . . . .
C13 C 0.0350(7) 1.3912(7) 0.0950(2) 0.048(3) Uani 1 1 d . . . . .
H13 H -0.0092 1.3738 0.0990 0.058 Uiso 1 1 calc R . . . .
C7 C 0.3893(8) 1.4618(6) 0.0810(2) 0.048(3) Uani 1 1 d . . . . .
C43 C 0.3059(6) 1.0776(6) 0.10830(19) 0.039(3) Uani 1 1 d . . . . .
C12 C 0.0506(8) 1.3821(6) 0.07049(19) 0.044(3) Uani 1 1 d . . . . .
C55 C 0.0127(7) 0.9605(5) 0.06148(19) 0.032(3) Uani 1 1 d . . . . .
C68 C 0.2305(14) 0.8000(11) 0.1336(2) 0.168(13) Uani 1 1 d . . . . .
H68A H 0.2704 0.7651 0.1336 0.253 Uiso 1 1 calc GR . . . .
H68B H 0.2211 0.8091 0.1510 0.253 Uiso 1 1 calc GR . . . .
H68C H 0.2414 0.8486 0.1258 0.253 Uiso 1 1 calc GR . . . .
C23 C 0.2375(8) 1.2649(6) 0.02784(19) 0.054(4) Uani 1 1 d . . . . .
C42 C 0.3733(8) 1.1236(8) 0.1086(2) 0.060(4) Uani 1 1 d . . . . .
C31 C -0.0171(6) 1.0796(5) 0.18584(17) 0.036(3) Uani 1 1 d . . . . .
H31 H -0.0041 1.1041 0.2016 0.043 Uiso 1 1 calc R . . . .
C51 C 0.3503(8) 0.9290(7) 0.0084(2) 0.056(4) Uani 1 1 d . . . . .
C40 C -0.0305(6) 0.7847(5) 0.18100(15) 0.031(3) Uani 1 1 d . . . . .
C10 C 0.3652(9) 1.3729(8) 0.1454(2) 0.074(5) Uani 1 1 d . . . . .
C69 C 0.1061(12) 0.8079(9) 0.1252(3) 0.130(9) Uani 1 1 d . . . . .
H69A H 0.1134 0.8614 0.1207 0.195 Uiso 1 1 calc GR . . . .
H69B H 0.1058 0.8038 0.1435 0.195 Uiso 1 1 calc GR . . . .
H69C H 0.0610 0.7901 0.1166 0.195 Uiso 1 1 calc GR . . . .
C45 C 0.2149(7) 1.0253(6) 0.13147(17) 0.043(3) Uani 1 1 d . . . . .
C37 C 0.1516(9) 0.7808(10) 0.2175(3) 0.077(5) Uani 1 1 d . . . . .
C3 C 0.1086(7) 1.5625(6) 0.01918(17) 0.047(3) Uani 1 1 d . . . . .
H3 H 0.0800 1.5802 0.0046 0.056 Uiso 1 1 calc R . . . .
C4 C 0.0890(6) 1.5794(6) 0.04336(18) 0.038(3) Uani 1 1 d . . . . .
C44 C 0.2774(7) 1.0651(6) 0.13072(18) 0.045(3) Uani 1 1 d . . . . .
H44 H 0.3015 1.0843 0.1460 0.054 Uiso 1 1 calc R . . . .
C49 C 0.3691(7) 0.8877(7) 0.05425(19) 0.050(3) Uani 1 1 d . . . . .
H49 H 0.4130 0.8682 0.0506 0.060 Uiso 1 1 calc R . . . .
C56 C -0.0552(8) 0.9753(8) 0.0749(2) 0.052(4) Uani 1 1 d . . . . .
C73 C 0.4410(10) 0.2189(7) -0.0353(2) 0.068(5) Uani 1 1 d . . . . .
C54 C 0.0025(7) 0.9259(6) 0.0371(2) 0.048(3) Uani 1 1 d . . . . .
H54 H -0.0432 0.9115 0.0298 0.058 Uiso 1 1 calc R . . . .
C19 C 0.0941(6) 1.2065(5) 0.13338(14) 0.030(3) Uani 1 1 d . . . . .
C47 C 0.4017(9) 0.8422(10) 0.0998(2) 0.074(5) Uani 1 1 d . . . . .
C65 C 0.1615(7) 0.7621(5) 0.11764(16) 0.042(3) Uani 1 1 d . . . . .
C81 C 0.2018(8) 0.4592(7) -0.0957(2) 0.059(4) Uani 1 1 d . . . . .
C30 C -0.0500(6) 0.9976(6) 0.15684(17) 0.039(3) Uani 1 1 d . . . . .
H30 H -0.0648 0.9508 0.1489 0.046 Uiso 1 1 calc R . . . .
C11 C -0.0010(9) 1.3475(9) 0.0497(2) 0.058(4) Uani 1 1 d . . . . .
C74 C 0.4019(6) 0.2744(6) -0.05469(19) 0.038(3) Uani 1 1 d . . . . .
C27 C 0.3125(8) 1.1460(8) 0.0341(3) 0.069(4) Uani 1 1 d . . . . .
H27A H 0.3360 1.1776 0.0477 0.103 Uiso 1 1 calc GR . . . .
H27B H 0.3395 1.1471 0.0196 0.103 Uiso 1 1 calc GR . . . .
H27C H 0.3092 1.0932 0.0400 0.103 Uiso 1 1 calc GR . . . .
C39 C 0.0355(7) 0.7649(6) 0.19126(19) 0.041(3) Uani 1 1 d . . . . .
H39 H 0.0530 0.7164 0.1870 0.049 Uiso 1 1 calc R . . . .
C35 C -0.0728(6) 0.8660(6) 0.25806(18) 0.041(3) Uani 1 1 d . . . . .
C5 C 0.0218(7) 1.6279(7) 0.0449(2) 0.050(3) Uani 1 1 d . . . . .
C76 C 0.3576(7) 0.2925(6) -0.09915(19) 0.045(3) Uani 1 1 d . . . . .
C26 C 0.1664(8) 1.2985(7) 0.0127(2) 0.069(4) Uani 1 1 d . . . . .
H26A H 0.1288 1.2605 0.0126 0.104 Uiso 1 1 calc GR . . . .
H26B H 0.1743 1.3101 -0.0047 0.104 Uiso 1 1 calc GR . . . .
H26C H 0.1527 1.3453 0.0209 0.104 Uiso 1 1 calc GR . . . .
C38 C 0.0801(6) 0.8130(6) 0.20809(17) 0.038(3) Uani 1 1 d . . . . .
C15 C 0.0594(8) 1.4309(7) 0.1413(2) 0.052(3) Uani 1 1 d . . . . .
C82 C 0.1715(10) 0.5179(8) -0.1156(3) 0.080(5) Uani 1 1 d . . . . .
C25 C 0.2974(8) 1.3117(6) 0.0214(2) 0.059(4) Uani 1 1 d . . . . .
H25A H 0.2877 1.3659 0.0241 0.088 Uiso 1 1 calc GR . . . .
H25B H 0.3038 1.3035 0.0037 0.088 Uiso 1 1 calc GR . . . .
H25C H 0.3402 1.2966 0.0322 0.088 Uiso 1 1 calc GR . . . .
C24 C 0.2347(7) 1.1788(5) 0.02568(18) 0.046(3) Uani 1 1 d . . . . .
C8 C 0.4028(8) 1.4239(8) 0.1050(2) 0.061(4) Uani 1 1 d . . . . .
H8 H 0.4489 1.4077 0.1111 0.073 Uiso 1 1 calc R . . . .
C1 C 0.1895(7) 1.5123(6) -0.01084(18) 0.041(3) Uani 1 1 d . . . . .
C64 C 0.1747(8) 0.6796(7) 0.1212(2) 0.063(3) Uani 1 1 d . U . . .
C34 C -0.0505(7) 0.9313(6) 0.27105(17) 0.053(4) Uani 1 1 d . . . . .
H34 H -0.0512 0.9329 0.2888 0.063 Uiso 1 1 calc R . . . .
C33 C -0.0268(7) 0.9955(6) 0.25890(19) 0.053(3) Uani 1 1 d . . . . .
C80 C 0.1645(7) 0.3927(7) -0.0939(2) 0.051(3) Uani 1 1 d . . . . .
H80 H 0.1236 0.3839 -0.1054 0.061 Uiso 1 1 calc R . . . .
C46 C 0.1834(9) 1.0192(6) 0.1572(2) 0.051(4) Uani 1 1 d . . . . .
C72 C 0.4109(6) 0.4963(6) -0.02066(17) 0.041(3) Uani 1 1 d . . . . .
H72 H 0.4320 0.4504 -0.0139 0.049 Uiso 1 1 calc R . . . .
C77 C 0.3501(8) 0.2567(8) -0.1261(2) 0.060(4) Uani 1 1 d . . . . .
C79 C 0.1860(7) 0.3370(6) -0.0753(2) 0.045(3) Uani 1 1 d . . . . .
C36 C -0.1025(9) 0.7986(7) 0.2727(2) 0.064(4) Uani 1 1 d . . . . .
C41 C -0.0737(8) 0.7266(6) 0.1638(2) 0.052(4) Uani 1 1 d . . . . .
Tb3 Tb 0.49536(3) 0.05606(3) 0.25083(2) 0.02402(16) Uani 1 1 d . . . . .
Cu3 Cu 0.78146(10) 0.10425(9) 0.14206(3) 0.0521(5) Uani 1 1 d . . . . .
F67 F 0.5473(7) 0.1831(6) 0.33950(14) 0.125(5) Uani 1 1 d . . . . .
F68 F 0.5040(7) 0.0719(9) 0.34450(17) 0.143(5) Uani 1 1 d . . . . .
F85 F 0.8872(5) 0.3337(5) 0.1731(2) 0.103(3) Uani 1 1 d . . . . .
F73 F 0.3701(4) -0.1825(4) 0.20640(15) 0.071(2) Uani 1 1 d . . . . .
F76 F 0.5453(6) 0.0514(8) 0.15078(18) 0.135(5) Uani 1 1 d . . . . .
F88 F 0.6340(7) 0.2845(9) 0.09449(16) 0.163(6) Uani 1 1 d . . . . .
F75 F 0.3445(6) -0.1202(7) 0.17044(14) 0.133(5) Uani 1 1 d . . . . .
F79 F 0.7204(9) -0.0942(7) 0.0864(3) 0.165(6) Uani 1 1 d . . . . .
F90 F 0.5646(9) 0.2590(16) 0.1212(4) 0.228(13) Uani 1 1 d . . . . .
F74 F 0.2993(5) -0.0855(5) 0.20410(18) 0.085(3) Uani 1 1 d . . . . .
F86 F 0.8543(8) 0.2754(6) 0.20483(19) 0.150(5) Uani 1 1 d . . . . .
F80 F 0.6355(7) -0.0245(9) 0.0817(4) 0.243(12) Uani 1 1 d . . . . .
F81 F 0.7086(9) -0.0305(8) 0.0551(2) 0.161(4) Uani 1 1 d . U . . .
F69 F 0.6115(5) 0.0907(6) 0.35603(11) 0.096(3) Uani 1 1 d . . . . .
F89 F 0.6169(13) 0.3537(12) 0.1235(3) 0.233(11) Uani 1 1 d . . . . .
F70 F 0.7838(4) 0.0477(5) 0.29944(14) 0.081(3) Uani 1 1 d . . . . .
F61 F 0.3693(4) 0.2791(3) 0.20179(10) 0.0539(19) Uani 1 1 d . . . . .
F87 F 0.7978(5) 0.3717(6) 0.1891(2) 0.114(4) Uani 1 1 d . . . . .
F63 F 0.3453(4) 0.1787(3) 0.17930(10) 0.061(2) Uani 1 1 d . . . . .
F62 F 0.2649(5) 0.2304(5) 0.19862(15) 0.089(3) Uani 1 1 d . . . . .
F71 F 0.7471(4) -0.0452(4) 0.27447(17) 0.084(3) Uani 1 1 d . . . . .
F64 F 0.2438(6) 0.0344(5) 0.2811(2) 0.134(5) Uani 1 1 d . . . . .
F65 F 0.2326(5) 0.1545(4) 0.28386(15) 0.078(3) Uani 1 1 d . . . . .
F72 F 0.7596(4) 0.0680(6) 0.25915(16) 0.088(3) Uani 1 1 d . . . . .
F77 F 0.6291(6) 0.0590(7) 0.17691(18) 0.121(4) Uani 1 1 d . . . . .
F84 F 0.7958(6) 0.2816(4) 0.07572(16) 0.096(3) Uani 1 1 d . . . . .
F82 F 0.8421(5) 0.2006(5) 0.05298(13) 0.089(3) Uani 1 1 d . . . . .
F66 F 0.3107(6) 0.0973(8) 0.30743(15) 0.128(4) Uani 1 1 d . . . . .
F83 F 0.8987(6) 0.2455(6) 0.08742(16) 0.108(4) Uani 1 1 d . . . . .
F78 F 0.6009(6) -0.0493(4) 0.16221(18) 0.108(4) Uani 1 1 d . . . . .
O32 O 0.3876(4) 0.0701(3) 0.26934(10) 0.0306(17) Uani 1 1 d . . . . .
O30 O 0.5450(4) 0.0380(3) 0.21159(10) 0.0291(16) Uani 1 1 d . . . . .
O35 O 0.6959(4) -0.1918(4) 0.18753(11) 0.0304(18) Uani 1 1 d . . . . .
O33 O 0.4176(4) 0.1365(4) 0.22382(11) 0.0315(19) Uani 1 1 d . . . . .
O31 O 0.4256(4) -0.0357(4) 0.22553(11) 0.0382(18) Uani 1 1 d . . . . .
O29 O 0.6195(4) 0.0383(3) 0.26254(10) 0.0334(18) Uani 1 1 d . . . . .
O27 O 0.5482(4) 0.1815(3) 0.24933(10) 0.0275(16) Uani 1 1 d . . . . .
O34 O 0.5008(4) -0.0646(3) 0.27311(10) 0.0256(16) Uani 1 1 d . . . . .
O28 O 0.5217(4) 0.0891(3) 0.29496(11) 0.0313(17) Uani 1 1 d . . . . .
O36 O 0.7493(5) 0.0253(4) 0.11736(14) 0.065(3) Uani 1 1 d . . . . .
O37 O 0.8234(4) 0.1660(4) 0.11625(12) 0.046(2) Uani 1 1 d . . . . .
O39 O 0.8094(4) 0.1846(4) 0.16697(13) 0.047(2) Uani 1 1 d . . . . .
O38 O 0.6832(5) 0.1687(6) 0.13124(16) 0.066(3) Uani 1 1 d . . . . .
N12 N 0.4719(4) -0.1320(3) 0.27155(12) 0.0177(18) Uani 1 1 d . . . . .
N11 N 0.5475(4) 0.2462(4) 0.23757(12) 0.0213(18) Uani 1 1 d . . . . .
N13 N 0.7764(5) -0.0848(4) 0.18871(14) 0.031(2) Uani 1 1 d . . . . .
N15 N 0.7822(5) 0.0248(5) 0.16927(14) 0.037(2) Uani 1 1 d . . . . .
N14 N 0.7933(5) -0.0329(5) 0.20771(14) 0.042(2) Uani 1 1 d . . . . .
C101 C 0.4912(5) -0.1902(4) 0.25666(14) 0.019(2) Uani 1 1 d . . . . .
C93 C 0.3573(10) -0.1120(9) 0.1955(2) 0.065(4) Uani 1 1 d . . . . .
C119 C 0.6229(16) 0.2803(16) 0.1167(3) 0.125(11) Uani 1 1 d . . . . .
C102 C 0.5448(5) -0.1875(4) 0.23914(13) 0.016(2) Uani 1 1 d . . . . .
C122 C 0.7877(7) 0.2538(7) 0.1659(2) 0.045(3) Uani 1 1 d . . . . .
C123 C 0.8315(10) 0.3086(7) 0.1838(3) 0.073(5) Uani 1 1 d . . . . .
C120 C 0.6834(8) 0.2387(10) 0.1346(2) 0.067(5) Uani 1 1 d . . . . .
C114 C 0.6976(11) -0.0260(9) 0.0789(3) 0.076(5) Uani 1 1 d . . . . .
C88 C 0.5600(10) 0.1094(10) 0.3381(2) 0.071(5) Uani 1 1 d . . . . .
C121 C 0.7304(8) 0.2843(7) 0.1506(2) 0.058(4) Uani 1 1 d . . . . .
H121 H 0.7226 0.3379 0.1510 0.069 Uiso 1 1 calc R . . . .
C111 C 0.5869(6) 0.2589(5) 0.21466(15) 0.029(3) Uani 1 1 d . . . . .
C84 C 0.3560(7) 0.1614(5) 0.22412(16) 0.025(3) Uani 1 1 d . . . . .
C105 C 0.6482(6) -0.1867(5) 0.20563(15) 0.027(2) Uani 1 1 d . . . . .
C86 C 0.3310(7) 0.1070(5) 0.26421(17) 0.037(3) Uani 1 1 d . . . . .
C104 C 0.5884(6) -0.2313(5) 0.20005(14) 0.027(2) Uani 1 1 d . . . . .
H104 H 0.5826 -0.2608 0.1850 0.032 Uiso 1 1 calc R . . . .
C106 C 0.6574(6) -0.1410(5) 0.22747(15) 0.026(2) Uani 1 1 d . . . . .
H106 H 0.6978 -0.1096 0.2310 0.031 Uiso 1 1 calc R . . . .
C91 C 0.6612(7) 0.0468(5) 0.28256(17) 0.035(3) Uani 1 1 d . . . . .
C109 C 0.7965(6) 0.0321(6) 0.19528(18) 0.038(3) Uani 1 1 d . . . . .
H109 H 0.8077 0.0795 0.2034 0.046 Uiso 1 1 calc R . . . .
C112 C 0.5390(7) 0.2289(6) 0.19134(16) 0.043(3) Uani 1 1 d . . . . .
H11A H 0.5271 0.1753 0.1940 0.064 Uiso 1 1 calc GR . . . .
H11B H 0.5637 0.2330 0.1764 0.064 Uiso 1 1 calc GR . . . .
H11C H 0.4959 0.2594 0.1889 0.064 Uiso 1 1 calc GR . . . .
C117 C 0.8078(7) 0.1571(6) 0.0923(2) 0.046(3) Uani 1 1 d . . . . .
C96 C 0.5277(6) 0.0031(5) 0.19125(15) 0.031(3) Uani 1 1 d . . . . .
C118 C 0.8388(10) 0.2210(7) 0.0767(2) 0.066(4) Uani 1 1 d . . . . .
C103 C 0.5360(5) -0.2331(5) 0.21664(15) 0.024(2) Uani 1 1 d . . . . .
H103 H 0.4955 -0.2641 0.2129 0.029 Uiso 1 1 calc R . . . .
C107 C 0.6053(5) -0.1429(4) 0.24412(15) 0.026(2) Uani 1 1 d . . . . .
H107 H 0.6116 -0.1131 0.2591 0.032 Uiso 1 1 calc R . . . .
C100 C 0.4141(6) -0.1110(5) 0.31076(18) 0.040(3) Uani 1 1 d . . . . .
H10A H 0.4590 -0.1243 0.3205 0.060 Uiso 1 1 calc GR . . . .
H10B H 0.3754 -0.1275 0.3199 0.060 Uiso 1 1 calc GR . . . .
H10C H 0.4117 -0.0555 0.3083 0.060 Uiso 1 1 calc GR . . . .
C92 C 0.7389(8) 0.0294(8) 0.2793(2) 0.052(4) Uani 1 1 d . . . . .
C97 C 0.5753(7) 0.0141(6) 0.17017(18) 0.046(3) Uani 1 1 d . . . . .
C113 C 0.6552(6) 0.2153(5) 0.2177(2) 0.038(3) Uani 1 1 d . . . . .
H11D H 0.6843 0.2329 0.2330 0.058 Uiso 1 1 calc GR . . . .
H11E H 0.6801 0.2241 0.2030 0.058 Uiso 1 1 calc GR . . . .
H11F H 0.6455 0.1606 0.2192 0.058 Uiso 1 1 calc GR . . . .
C98 C 0.4083(6) -0.1507(5) 0.28517(16) 0.027(2) Uani 1 1 d . . . . .
C85 C 0.3106(6) 0.1513(5) 0.24284(18) 0.035(3) Uani 1 1 d . . . . .
H85 H 0.2657 0.1750 0.2409 0.041 Uiso 1 1 calc R . . . .
C89 C 0.5755(8) 0.0872(6) 0.31080(17) 0.040(3) Uani 1 1 d . . . . .
C90 C 0.6452(8) 0.0696(7) 0.30646(19) 0.050(4) Uani 1 1 d . . . . .
H90 H 0.6819 0.0732 0.3200 0.060 Uiso 1 1 calc R . . . .
C94 C 0.4221(7) -0.0585(6) 0.20270(19) 0.043(3) Uani 1 1 d . . . . .
C83 C 0.3320(8) 0.2126(6) 0.20073(18) 0.041(3) Uani 1 1 d . . . . .
C110 C 0.7699(6) -0.0500(6) 0.16631(18) 0.038(3) Uani 1 1 d . . . . .
H110 H 0.7582 -0.0748 0.1506 0.046 Uiso 1 1 calc R . . . .
C95 C 0.4680(7) -0.0429(6) 0.18487(18) 0.044(3) Uani 1 1 d . . . . .
H95 H 0.4588 -0.0634 0.1683 0.053 Uiso 1 1 calc R . . . .
C115 C 0.7421(7) 0.0372(7) 0.0936(2) 0.056(4) Uani 1 1 d . . . . .
C116 C 0.7661(6) 0.0978(6) 0.0800(2) 0.045(3) Uani 1 1 d . . . . .
H116 H 0.7545 0.0995 0.0622 0.054 Uiso 1 1 calc R . . . .
C108 C 0.7648(7) -0.1687(5) 0.19399(19) 0.035(3) Uani 1 1 d . . . . .
H108 H 0.8010 -0.2020 0.2010 0.042 Uiso 1 1 calc R . . . .
C99 C 0.3430(6) -0.1225(5) 0.2681(2) 0.038(3) Uani 1 1 d . . . . .
H99A H 0.3495 -0.0690 0.2635 0.057 Uiso 1 1 calc GR . . . .
H99B H 0.3016 -0.1270 0.2771 0.057 Uiso 1 1 calc GR . . . .
H99C H 0.3363 -0.1537 0.2528 0.057 Uiso 1 1 calc GR . . . .
C87 C 0.2782(7) 0.0973(6) 0.2838(2) 0.049(3) Uani 1 1 d . . . . .

loop_
_atom_site_aniso_label
_atom_site_aniso_U_11
_atom_site_aniso_U_22
_atom_site_aniso_U_33
_atom_site_aniso_U_23
_atom_site_aniso_U_13
_atom_site_aniso_U_12
Tb2 0.0369(6) 0.0251(2) 0.0194(2) -0.00216(17) 0.0009(2) 0.0028(2)
Tb1 0.0386(6) 0.0273(3) 0.0194(2) 0.00303(18) 0.0037(2) 0.0049(2)
Cu2 0.0670(16) 0.0458(9) 0.0550(9) -0.0226(7) -0.0303(9) 0.0154(9)
Cu1 0.0434(13) 0.0343(7) 0.0215(6) -0.0007(5) 0.0004(6) -0.0053(6)
F36 0.184(12) 0.073(6) 0.145(9) 0.063(6) 0.060(8) 0.017(7)
F33 0.40(2) 0.107(7) 0.060(5) -0.049(5) 0.083(9) -0.119(11)
F49 0.115(11) 0.100(7) 0.192(12) -0.001(7) -0.107(9) 0.005(7)
F32 0.58(4) 0.069(7) 0.083(7) -0.035(6) 0.102(13) -0.130(13)
F50 0.156(3) 0.156(3) 0.156(3) 0.0015(10) 0.0191(11) 0.1173(10)
F9 0.117(4) 0.147(4) 0.131(4) 0.0322(10) 0.0165(11) 0.0003(10)
F42 0.094(4) 0.173(4) 0.129(4) -0.0010(10) 0.0158(11) 0.0052(10)
F10 0.232(16) 0.206(13) 0.075(6) 0.072(8) 0.008(8) 0.113(12)
F57 0.085(8) 0.108(6) 0.057(4) -0.008(4) 0.000(5) -0.026(5)
F59 0.33(2) 0.074(7) 0.175(12) -0.032(7) -0.129(13) 0.088(10)
F26 0.048(6) 0.062(4) 0.077(4) -0.035(3) 0.004(4) 0.011(3)
F55 0.095(9) 0.063(6) 0.271(16) -0.031(7) 0.053(9) -0.012(5)
F56 0.129(10) 0.155(9) 0.058(5) 0.028(5) -0.009(5) -0.072(7)
F7 0.079(9) 0.146(9) 0.173(10) 0.086(8) 0.054(7) -0.015(7)
F31 0.214(7) 0.214(7) 0.214(7) -0.0930(10) 0.0250(13) -0.0006(10)
F39 0.059(6) 0.065(4) 0.092(5) -0.046(4) 0.022(4) -0.002(4)
F24 0.127(8) 0.073(5) 0.046(4) 0.021(3) 0.027(4) 0.040(5)
F6 0.049(6) 0.079(5) 0.074(5) 0.005(4) 0.018(4) 0.002(4)
F45 0.116(8) 0.088(5) 0.052(4) 0.000(4) 0.040(4) 0.041(5)
F5 0.069(6) 0.051(4) 0.071(4) 0.005(3) 0.016(4) 0.017(4)
F37 0.059(7) 0.069(5) 0.100(6) -0.033(4) 0.031(5) -0.025(4)
F16 0.050(8) 0.106(6) 0.088(6) 0.028(5) -0.020(5) -0.018(5)
F14 0.086(7) 0.073(5) 0.064(4) 0.011(3) 0.040(4) -0.022(4)
F29 0.131(8) 0.066(5) 0.061(4) -0.041(4) -0.053(5) 0.043(5)
F19 0.081(7) 0.064(5) 0.099(6) -0.002(4) 0.001(5) -0.028(4)
F13 0.079(7) 0.154(8) 0.026(3) 0.014(4) 0.009(4) -0.003(5)
F15 0.119(8) 0.061(4) 0.077(5) -0.008(4) 0.058(5) 0.000(5)
F27 0.026(6) 0.119(6) 0.088(5) -0.053(5) 0.003(4) -0.016(4)
F21 0.066(7) 0.126(7) 0.064(5) -0.019(4) -0.020(4) -0.027(5)
F44 0.117(9) 0.160(9) 0.037(4) 0.006(4) 0.016(5) 0.021(7)
F3 0.132(8) 0.062(4) 0.045(4) 0.011(3) 0.030(4) -0.011(4)
F4 0.053(6) 0.147(8) 0.057(4) -0.010(4) -0.015(4) 0.047(5)
F20 0.042(7) 0.120(7) 0.108(6) -0.044(5) 0.026(5) -0.016(5)
F28 0.063(7) 0.127(7) 0.045(4) -0.033(4) -0.031(4) 0.035(5)
F48 0.097(8) 0.188(10) 0.049(4) -0.012(5) -0.021(5) 0.047(7)
F35 0.162(11) 0.162(9) 0.059(5) 0.038(5) -0.018(6) -0.120(9)
F47 0.199(13) 0.103(8) 0.099(7) 0.028(6) -0.053(7) 0.065(8)
F46 0.097(4) 0.182(4) 0.130(4) 0.0014(10) 0.0171(11) 0.0011(10)
F23 0.093(9) 0.158(9) 0.058(4) 0.046(5) 0.045(5) 0.063(7)
F25 0.082(7) 0.100(6) 0.068(5) -0.007(4) 0.031(4) -0.020(5)
F2 0.134(10) 0.152(8) 0.051(4) -0.038(5) 0.023(5) -0.078(7)
F54 0.324(18) 0.123(8) 0.041(4) -0.027(5) 0.065(7) -0.057(10)
F18 0.098(8) 0.100(7) 0.092(6) -0.038(5) -0.039(5) -0.014(5)
F58 0.165(15) 0.176(13) 0.157(12) 0.101(11) -0.010(10) 0.039(10)
F52 0.295(18) 0.189(12) 0.071(6) -0.073(7) -0.032(8) 0.146(13)
F30 0.109(8) 0.147(8) 0.024(3) -0.018(4) -0.004(4) 0.031(6)
F40 0.081(10) 0.255(17) 0.221(14) 0.146(14) -0.034(9) 0.035(10)
F1 0.147(11) 0.165(9) 0.047(4) 0.048(5) 0.056(5) 0.093(8)
F43 0.218(12) 0.058(5) 0.097(6) -0.011(4) 0.107(7) -0.026(6)
F34 0.194(11) 0.091(6) 0.039(4) 0.003(4) 0.039(5) -0.045(6)
F51 0.118(8) 0.061(5) 0.086(5) 0.001(4) -0.012(5) 0.023(5)
F60 0.159(13) 0.114(8) 0.165(10) 0.052(7) -0.122(10) -0.029(8)
F17 0.093(8) 0.250(13) 0.051(5) 0.068(6) -0.034(5) -0.052(8)
F11 0.116(3) 0.116(3) 0.115(3) 0.0608(10) 0.0123(11) -0.0009(10)
F8 0.135(12) 0.236(15) 0.150(11) -0.045(10) 0.116(10) -0.046(10)
F53 0.117(4) 0.118(3) 0.116(3) -0.0023(10) 0.0140(11) -0.0007(10)
F22 0.201(12) 0.188(10) 0.062(5) -0.084(6) 0.066(6) -0.120(9)
F38 0.143(9) 0.090(6) 0.048(4) -0.026(4) -0.045(5) 0.006(5)
F41 0.072(9) 0.208(14) 0.165(11) -0.075(10) -0.053(8) 0.039(8)
F12 0.230(9) 0.089(5) 0.056(4) 0.010(4) -0.026(5) -0.008(6)
O3 0.024(7) 0.040(4) 0.031(3) 0.001(2) 0.005(3) 0.000(4)
O1 0.028(5) 0.039(3) 0.027(3) 0.009(2) 0.005(3) 0.008(3)
O18 0.025(7) 0.041(4) 0.026(3) 0.000(2) -0.007(3) 0.009(3)
O13 0.042(6) 0.033(3) 0.024(3) -0.001(2) -0.002(3) 0.003(3)
O19 0.022(6) 0.034(3) 0.031(3) -0.007(2) -0.006(3) 0.000(3)
O5 0.017(7) 0.041(4) 0.028(3) 0.004(2) 0.008(3) 0.004(3)
O10 0.068(7) 0.042(4) 0.027(3) -0.004(3) 0.009(3) -0.008(4)
O17 0.041(7) 0.036(4) 0.031(3) -0.001(2) 0.004(3) 0.010(4)
O16 0.037(7) 0.050(4) 0.028(3) 0.004(3) 0.006(3) 0.002(4)
O8 0.051(6) 0.026(3) 0.027(3) 0.000(2) 0.003(3) -0.003(3)
O20 0.051(6) 0.024(3) 0.028(3) 0.002(2) 0.001(3) 0.007(3)
O4 0.059(8) 0.057(5) 0.033(4) -0.006(3) -0.007(4) -0.005(4)
O14 0.044(6) 0.042(4) 0.022(3) -0.007(2) -0.005(3) -0.002(3)
O6 0.040(7) 0.040(4) 0.031(3) 0.011(3) 0.000(3) 0.007(3)
O12 0.041(7) 0.064(5) 0.046(4) 0.001(3) -0.002(4) -0.006(4)
O15 0.037(6) 0.046(4) 0.035(3) -0.006(3) -0.004(3) -0.008(3)
O9 0.039(7) 0.039(3) 0.023(3) -0.002(2) 0.013(3) -0.006(3)
O21 0.053(6) 0.031(3) 0.024(3) 0.004(2) -0.001(3) 0.015(3)
O25 0.060(7) 0.055(5) 0.035(4) -0.010(3) 0.004(4) 0.007(4)
O2 0.040(6) 0.058(4) 0.028(3) 0.007(3) 0.003(3) 0.019(4)
O24 0.051(7) 0.070(5) 0.033(4) -0.009(3) -0.001(4) 0.002(4)
O26 0.048(7) 0.052(4) 0.051(4) -0.021(3) -0.023(4) 0.017(4)
O7 0.042(6) 0.029(3) 0.037(3) -0.001(2) 0.014(3) -0.001(3)
O22 0.055(7) 0.042(4) 0.020(3) 0.000(2) 0.009(3) 0.004(4)
O23 0.067(8) 0.046(4) 0.068(5) -0.018(4) -0.032(5) 0.008(4)
O11 0.048(6) 0.039(3) 0.025(3) 0.000(2) -0.003(3) -0.008(3)
N6 0.037(7) 0.026(4) 0.021(3) 0.002(3) 0.002(3) 0.005(3)
N1 0.047(7) 0.022(3) 0.027(4) -0.002(3) 0.015(4) -0.006(3)
N7 0.056(7) 0.024(4) 0.020(3) 0.001(3) 0.003(4) 0.005(4)
N2 0.029(7) 0.032(4) 0.022(3) 0.002(3) 0.006(3) 0.005(3)
N5 0.033(7) 0.036(4) 0.031(4) 0.003(3) 0.006(4) -0.008(4)
N3 0.033(7) 0.033(4) 0.030(4) 0.000(3) 0.009(4) -0.001(4)
N10 0.027(7) 0.047(5) 0.032(4) -0.011(3) 0.002(4) 0.002(4)
N4 0.037(7) 0.045(5) 0.030(4) 0.001(3) 0.008(4) -0.005(4)
N8 0.022(7) 0.046(4) 0.028(4) -0.011(3) 0.010(4) -0.003(4)
N9 0.033(7) 0.053(5) 0.026(4) -0.009(3) 0.004(4) -0.003(4)
C28 0.157(17) 0.065(8) 0.036(6) -0.023(5) 0.055(8) -0.035(9)
C66 0.065(4) 0.065(4) 0.065(4) 0.0010(10) 0.0084(11) 0.0008(10)
C67 0.102(6) 0.102(5) 0.102(5) -0.0001(10) 0.0126(12) 0.0000(10)
C32 0.17(2) 0.126(17) 0.053(9) -0.002(9) 0.018(11) -0.039(15)
C63 0.029(8) 0.024(4) 0.020(4) -0.002(3) -0.004(4) 0.003(4)
C6 0.043(14) 0.137(15) 0.080(10) 0.063(10) 0.005(9) 0.022(10)
C22 0.035(8) 0.028(4) 0.025(4) 0.001(3) 0.003(4) 0.009(4)
C21 0.036(9) 0.022(4) 0.020(4) 0.003(3) -0.002(4) 0.002(4)
C78 0.072(14) 0.066(9) 0.066(9) -0.001(7) -0.001(8) -0.001(8)
C71 0.024(9) 0.053(6) 0.026(4) -0.010(4) 0.007(4) 0.003(5)
C58 0.040(9) 0.031(4) 0.021(4) 0.000(3) -0.006(4) -0.002(5)
C61 0.051(10) 0.037(5) 0.018(4) 0.002(3) -0.009(4) 0.004(5)
C14 0.015(10) 0.039(5) 0.038(5) 0.002(4) -0.002(5) 0.008(5)
C18 0.044(9) 0.035(5) 0.019(4) 0.003(3) 0.004(4) -0.004(5)
C16 0.025(8) 0.022(4) 0.021(4) 0.001(3) 0.003(4) 0.006(4)
C60 0.045(9) 0.032(5) 0.014(4) -0.004(3) 0.000(4) -0.003(5)
C17 0.046(9) 0.026(4) 0.028(4) 0.003(3) -0.001(4) -0.004(4)
C70 0.052(11) 0.036(5) 0.036(5) -0.008(4) 0.013(5) -0.016(5)
C29 0.034(11) 0.032(5) 0.041(5) 0.003(4) 0.021(5) 0.009(5)
C57 0.041(9) 0.017(4) 0.018(4) -0.002(3) 0.003(4) 0.003(4)
C59 0.034(9) 0.033(5) 0.026(4) -0.004(3) -0.003(4) 0.009(4)
C62 0.037(9) 0.028(4) 0.029(4) -0.001(3) -0.005(4) 0.012(4)
C48 0.047(11) 0.051(6) 0.033(5) 0.000(4) 0.009(6) 0.013(6)
C2 0.031(9) 0.034(5) 0.034(5) 0.000(4) 0.013(5) 0.003(5)
C75 0.031(9) 0.052(6) 0.041(5) -0.010(4) 0.007(5) 0.006(5)
C9 0.028(12) 0.047(6) 0.030(5) 0.002(4) -0.005(5) -0.005(6)
C53 0.035(12) 0.036(5) 0.028(5) -0.007(4) -0.010(5) 0.016(5)
C50 0.045(11) 0.043(6) 0.035(5) -0.001(4) 0.010(5) 0.003(6)
C20 0.016(8) 0.027(4) 0.034(4) -0.001(3) 0.010(4) -0.006(4)
C52 0.060(12) 0.072(8) 0.031(6) -0.022(5) -0.029(6) 0.022(7)
C13 0.027(10) 0.070(7) 0.048(6) 0.013(5) 0.005(5) 0.003(6)
C7 0.047(12) 0.054(6) 0.044(6) 0.019(5) 0.012(6) -0.005(6)
C43 0.029(9) 0.040(5) 0.045(6) -0.012(4) -0.008(5) -0.001(5)
C12 0.047(12) 0.047(6) 0.036(5) 0.004(4) -0.004(6) -0.009(6)
C55 0.020(10) 0.032(5) 0.044(5) -0.005(4) 0.001(5) 0.007(4)
C68 0.33(3) 0.133(15) 0.028(6) -0.002(8) -0.019(12) -0.144(19)
C23 0.084(12) 0.046(6) 0.040(5) -0.008(4) 0.041(6) -0.016(6)
C42 0.042(12) 0.076(9) 0.059(7) -0.019(6) -0.004(7) -0.002(7)
C31 0.045(9) 0.038(5) 0.027(4) 0.001(3) 0.013(4) -0.005(5)
C51 0.072(12) 0.054(7) 0.045(6) 0.008(5) 0.023(7) 0.023(7)
C40 0.038(10) 0.037(5) 0.021(4) 0.002(3) 0.008(4) -0.005(5)
C10 0.096(14) 0.065(8) 0.050(7) 0.030(6) -0.041(7) -0.029(8)
C69 0.24(3) 0.089(11) 0.080(10) 0.046(9) 0.113(14) 0.085(14)
C45 0.060(11) 0.036(5) 0.029(5) -0.003(4) -0.005(5) 0.015(6)
C37 0.063(14) 0.113(12) 0.052(8) 0.008(8) -0.001(8) 0.017(10)
C3 0.050(10) 0.065(7) 0.023(4) 0.007(4) -0.005(5) 0.010(6)
C4 0.038(9) 0.039(5) 0.035(5) 0.002(4) -0.002(5) 0.002(5)
C44 0.050(10) 0.052(6) 0.030(5) -0.021(4) -0.011(5) -0.004(6)
C49 0.035(10) 0.076(8) 0.042(6) 0.015(5) 0.017(5) 0.026(6)
C56 0.022(12) 0.078(8) 0.054(7) -0.017(6) 0.002(6) -0.009(7)
C73 0.097(15) 0.059(8) 0.044(6) -0.018(5) -0.007(7) 0.024(8)
C54 0.025(11) 0.058(7) 0.058(7) -0.025(5) -0.007(6) 0.001(6)
C19 0.046(9) 0.030(4) 0.015(4) 0.001(3) 0.005(4) 0.002(5)
C47 0.047(14) 0.125(13) 0.056(8) 0.018(8) 0.035(7) 0.034(9)
C65 0.071(10) 0.037(5) 0.019(4) 0.006(3) 0.011(5) 0.010(5)
C81 0.077(12) 0.050(7) 0.045(6) -0.015(5) -0.015(6) 0.019(7)
C30 0.042(9) 0.042(5) 0.034(5) -0.001(4) 0.010(5) -0.008(5)
C11 0.021(13) 0.096(11) 0.053(7) 0.032(7) -0.006(6) -0.001(8)
C74 0.021(9) 0.048(6) 0.043(5) -0.008(4) 0.000(5) 0.005(5)
C27 0.064(13) 0.071(8) 0.080(9) 0.020(7) 0.042(8) 0.025(8)
C39 0.040(10) 0.042(5) 0.041(5) 0.005(4) 0.008(5) 0.003(5)
C35 0.040(9) 0.049(6) 0.034(5) 0.003(4) 0.010(5) -0.003(5)
C5 0.034(10) 0.072(8) 0.041(6) 0.002(5) -0.012(6) 0.020(7)
C76 0.043(10) 0.053(7) 0.040(5) -0.017(4) 0.008(5) 0.003(6)
C26 0.111(14) 0.056(7) 0.035(6) -0.001(5) -0.011(7) 0.015(7)
C38 0.035(10) 0.048(6) 0.031(5) 0.006(4) 0.001(5) 0.005(5)
C15 0.063(11) 0.057(7) 0.039(6) 0.002(5) 0.018(6) -0.001(7)
C82 0.083(16) 0.055(8) 0.093(11) -0.002(7) -0.029(10) -0.002(8)
C25 0.088(13) 0.045(6) 0.048(6) 0.005(5) 0.029(7) 0.002(6)
C24 0.078(11) 0.031(5) 0.034(5) 0.000(4) 0.029(5) -0.005(5)
C8 0.032(11) 0.092(9) 0.056(7) 0.033(6) -0.001(7) -0.001(7)
C1 0.047(11) 0.044(6) 0.031(5) 0.000(4) 0.001(5) 0.003(5)
C64 0.064(4) 0.063(3) 0.063(3) 0.0001(10) 0.0085(11) 0.0010(10)
C34 0.076(11) 0.060(7) 0.021(4) -0.002(4) 0.003(5) -0.024(6)
C33 0.082(11) 0.045(6) 0.034(5) -0.011(4) 0.007(6) -0.013(6)
C80 0.046(10) 0.059(7) 0.044(6) -0.005(5) -0.011(6) 0.002(6)
C46 0.062(13) 0.051(7) 0.039(6) -0.014(5) 0.006(6) 0.015(6)
C72 0.044(9) 0.049(6) 0.028(4) -0.010(4) -0.002(5) 0.012(5)
C77 0.056(12) 0.088(10) 0.035(6) -0.015(6) 0.001(6) -0.002(8)
C79 0.037(10) 0.058(7) 0.040(6) -0.005(5) 0.003(6) 0.003(6)
C36 0.107(14) 0.051(7) 0.030(5) 0.004(5) -0.001(6) -0.028(8)
C41 0.073(12) 0.036(6) 0.048(6) -0.014(4) 0.009(6) -0.004(6)
Tb3 0.0322(5) 0.0177(2) 0.0228(2) 0.00133(16) 0.0055(2) 0.0002(2)
Cu3 0.0720(15) 0.0436(8) 0.0372(8) 0.0127(6) -0.0084(8) -0.0124(8)
F67 0.211(12) 0.110(7) 0.046(4) -0.031(4) -0.014(5) 0.095(8)
F68 0.121(11) 0.262(16) 0.054(5) -0.012(7) 0.046(6) 0.001(10)
F85 0.084(8) 0.080(6) 0.158(9) -0.043(6) 0.065(7) -0.030(5)
F73 0.060(6) 0.049(4) 0.100(6) -0.015(4) -0.004(4) -0.022(4)
F76 0.094(9) 0.228(12) 0.092(6) 0.097(8) 0.050(6) 0.051(8)
F88 0.165(12) 0.277(16) 0.050(5) 0.053(7) 0.021(6) 0.126(11)
F75 0.133(10) 0.211(11) 0.046(4) -0.021(5) -0.023(5) -0.112(8)
F79 0.250(17) 0.088(8) 0.145(10) -0.027(7) -0.026(10) -0.057(9)
F90 0.082(14) 0.43(4) 0.177(15) 0.17(2) 0.034(10) 0.083(15)
F74 0.034(7) 0.107(7) 0.108(7) 0.006(5) -0.018(5) -0.007(5)
F86 0.261(16) 0.087(7) 0.083(6) -0.008(5) -0.056(8) -0.054(8)
F80 0.046(10) 0.211(15) 0.46(3) -0.224(18) -0.034(12) -0.021(9)
F81 0.224(4) 0.161(4) 0.098(4) -0.0011(10) 0.0181(11) -0.1102(10)
F69 0.111(8) 0.151(8) 0.023(3) -0.002(4) -0.007(4) 0.056(6)
F89 0.26(2) 0.260(19) 0.153(13) -0.008(14) -0.074(14) 0.19(2)
F70 0.031(6) 0.139(7) 0.070(5) -0.044(5) -0.017(4) 0.002(5)
F61 0.091(6) 0.035(3) 0.031(3) 0.007(2) -0.013(3) -0.004(3)
F87 0.096(9) 0.098(7) 0.156(9) -0.067(6) 0.049(7) -0.002(6)
F63 0.101(7) 0.053(4) 0.025(3) -0.001(2) -0.013(3) -0.006(4)
F62 0.047(7) 0.140(8) 0.078(5) 0.060(5) 0.001(4) 0.034(6)
F71 0.050(6) 0.079(5) 0.117(6) -0.047(5) -0.018(5) 0.021(4)
F64 0.152(11) 0.061(5) 0.220(12) -0.026(6) 0.151(10) -0.032(6)
F65 0.075(7) 0.071(5) 0.099(6) 0.013(4) 0.058(5) 0.031(4)
F72 0.045(7) 0.140(8) 0.080(5) -0.001(5) 0.011(4) -0.010(5)
F77 0.101(9) 0.179(10) 0.098(7) -0.074(7) 0.068(6) -0.060(8)
F84 0.148(10) 0.056(5) 0.094(6) 0.025(4) 0.053(6) 0.018(5)
F82 0.123(8) 0.104(6) 0.047(4) -0.010(4) 0.034(4) -0.023(5)
F66 0.104(9) 0.235(13) 0.049(5) 0.036(6) 0.031(5) 0.031(8)
F83 0.093(9) 0.158(9) 0.070(5) 0.041(5) -0.008(5) -0.068(7)
F78 0.160(10) 0.059(5) 0.125(7) -0.017(5) 0.100(7) 0.013(5)
O32 0.044(6) 0.018(3) 0.030(3) 0.005(2) 0.006(3) 0.011(3)
O30 0.031(5) 0.031(3) 0.024(3) -0.001(2) -0.001(3) 0.008(3)
O35 0.018(6) 0.043(4) 0.033(3) -0.003(3) 0.013(3) -0.006(3)
O33 0.025(6) 0.038(3) 0.033(3) 0.011(2) 0.005(3) 0.001(3)
O31 0.042(6) 0.044(4) 0.026(3) -0.001(3) -0.006(3) -0.006(3)
O29 0.049(6) 0.027(3) 0.022(3) -0.002(2) -0.006(3) -0.001(3)
O27 0.038(5) 0.022(3) 0.025(3) 0.001(2) 0.012(3) 0.002(3)
O34 0.033(5) 0.017(3) 0.028(3) 0.000(2) 0.007(3) -0.006(3)
O28 0.043(6) 0.026(3) 0.025(3) 0.001(2) 0.003(3) 0.006(3)
O36 0.092(8) 0.053(5) 0.046(4) 0.011(3) -0.015(4) -0.029(5)
O37 0.058(7) 0.047(4) 0.034(4) 0.007(3) 0.003(3) -0.005(4)
O39 0.055(7) 0.043(4) 0.040(4) 0.008(3) -0.001(4) -0.004(4)
O38 0.053(8) 0.087(7) 0.056(5) 0.015(5) 0.003(4) 0.005(5)
N12 0.014(6) 0.013(3) 0.027(3) 0.002(2) 0.006(3) -0.006(3)
N11 0.018(6) 0.020(3) 0.027(3) 0.001(2) 0.003(3) 0.000(3)
N13 0.026(7) 0.036(4) 0.033(4) 0.008(3) 0.011(4) 0.001(4)
N15 0.033(7) 0.042(4) 0.036(4) 0.006(3) 0.006(4) -0.004(4)
N14 0.050(8) 0.043(5) 0.033(4) 0.007(3) 0.004(4) -0.003(4)
C101 0.016(7) 0.016(3) 0.024(4) -0.002(3) 0.000(4) -0.004(3)
C93 0.063(15) 0.084(10) 0.042(6) 0.002(6) -0.017(7) -0.033(9)
C119 0.15(3) 0.160(19) 0.085(12) 0.066(12) 0.071(14) 0.122(18)
C102 0.014(7) 0.018(4) 0.017(3) 0.001(3) 0.001(3) 0.003(3)
C122 0.036(10) 0.059(7) 0.044(6) 0.006(5) 0.020(6) -0.004(6)
C123 0.108(16) 0.049(7) 0.066(8) -0.009(6) 0.035(9) -0.008(8)
C120 0.055(13) 0.110(12) 0.043(7) 0.028(7) 0.035(7) 0.035(10)
C114 0.096(18) 0.067(9) 0.058(8) 0.004(6) -0.015(8) -0.029(9)
C88 0.076(15) 0.108(12) 0.025(5) -0.007(6) -0.003(6) 0.032(9)
C121 0.062(12) 0.062(7) 0.054(7) 0.013(6) 0.027(7) 0.019(7)
C111 0.038(9) 0.027(4) 0.025(4) 0.003(3) 0.012(4) 0.000(4)
C84 0.010(9) 0.031(4) 0.033(5) -0.002(3) -0.005(4) -0.001(4)
C105 0.032(9) 0.025(4) 0.026(4) 0.005(3) 0.009(4) 0.008(4)
C86 0.054(10) 0.027(5) 0.033(5) -0.001(3) 0.012(5) -0.002(5)
C104 0.033(8) 0.031(4) 0.016(4) -0.004(3) 0.003(4) -0.006(4)
C106 0.020(8) 0.028(4) 0.029(4) 0.005(3) 0.005(4) -0.006(4)
C91 0.040(11) 0.029(5) 0.033(5) -0.005(3) -0.004(5) -0.003(5)
C109 0.031(9) 0.042(5) 0.042(5) 0.005(4) 0.006(5) -0.006(5)
C112 0.068(10) 0.040(5) 0.022(4) -0.005(4) 0.013(5) -0.006(5)
C117 0.041(10) 0.051(6) 0.048(6) 0.007(5) 0.012(6) 0.004(6)
C96 0.033(9) 0.037(5) 0.023(4) 0.001(3) 0.000(4) 0.012(5)
C118 0.105(15) 0.060(8) 0.033(6) 0.008(5) 0.006(7) -0.010(8)
C103 0.021(8) 0.026(4) 0.025(4) 0.002(3) -0.002(4) -0.002(4)
C107 0.033(8) 0.018(4) 0.027(4) -0.002(3) -0.001(4) 0.000(4)
C100 0.045(9) 0.035(5) 0.044(5) -0.012(4) 0.024(5) -0.007(5)
C92 0.025(12) 0.078(8) 0.051(7) -0.024(6) -0.012(6) -0.002(7)
C97 0.061(11) 0.045(6) 0.030(5) -0.009(4) 0.000(5) -0.001(6)
C113 0.033(9) 0.032(5) 0.055(6) 0.007(4) 0.021(5) 0.003(5)
C98 0.025(8) 0.023(4) 0.033(4) 0.000(3) 0.010(4) -0.002(4)
C85 0.028(9) 0.033(5) 0.044(5) 0.005(4) 0.008(5) 0.007(4)
C89 0.054(12) 0.039(5) 0.023(4) -0.003(4) -0.005(5) 0.004(5)
C90 0.045(12) 0.069(7) 0.032(5) -0.007(5) -0.013(5) 0.008(7)
C94 0.047(10) 0.036(5) 0.040(5) 0.006(4) -0.017(5) -0.007(5)
C83 0.049(12) 0.041(6) 0.031(5) 0.003(4) 0.000(5) 0.004(5)
C110 0.038(9) 0.045(6) 0.033(5) 0.006(4) 0.011(5) -0.001(5)
C95 0.041(10) 0.058(7) 0.032(5) -0.010(4) -0.002(5) -0.008(6)
C115 0.061(11) 0.059(7) 0.043(6) 0.005(5) -0.007(6) -0.002(6)
C116 0.042(10) 0.053(6) 0.040(5) 0.004(5) 0.002(5) -0.005(6)
C108 0.021(10) 0.034(5) 0.053(6) 0.007(4) 0.013(5) 0.013(5)
C99 0.020(9) 0.032(5) 0.065(7) 0.010(4) 0.016(5) 0.006(5)
C87 0.051(11) 0.042(6) 0.060(7) 0.014(5) 0.027(6) 0.009(6)

_geom_special_details            
;
 All esds (except the esd in the dihedral angle between two l.s. planes)
 are estimated using the full covariance matrix.  The cell esds are taken
 into account individually in the estimation of esds in distances, angles
 and torsion angles; correlations between esds in cell parameters are only
 used when they are defined by crystal symmetry.  An approximate (isotropic)
 treatment of cell esds is used for estimating esds involving l.s. planes.
;
loop_
_geom_bond_atom_site_label_1
_geom_bond_atom_site_label_2
_geom_bond_distance
_geom_bond_site_symmetry_2
_geom_bond_publ_flag
Tb2 O18 2.369(7) . ?
Tb2 O19 2.340(8) . ?
Tb2 O17 2.340(7) . ?
Tb2 O16 2.370(8) . ?
Tb2 O8 2.371(6) . ?
Tb2 O20 2.375(6) . ?
Tb2 O14 2.352(6) . ?
Tb2 O15 2.370(7) . ?
Tb1 O3 2.356(7) . ?
Tb1 O1 2.343(5) . ?
Tb1 O5 2.322(7) . ?
Tb1 O4 2.344(9) . ?
Tb1 O6 2.355(8) . ?
Tb1 O21 2.380(6) 1_565 ?
Tb1 O2 2.373(7) . ?
Tb1 O7 2.396(6) . ?
Cu2 O25 2.027(7) . ?
Cu2 O24 2.102(9) . ?
Cu2 O26 1.908(7) . ?
Cu2 O23 1.908(8) . ?
Cu2 N10 1.956(8) . ?
Cu1 O13 1.939(6) . ?
Cu1 O10 1.911(6) . ?
Cu1 O12 2.158(9) . ?
Cu1 O11 1.957(6) . ?
Cu1 N5 1.979(7) . ?
F36 C36 1.323(17) . ?
F33 C32 1.203(18) . ?
F49 C73 1.324(18) . ?
F32 C32 1.13(2) . ?
F50 C73 1.260(16) . ?
F9 C6 1.268(17) . ?
F42 C37 1.239(17) . ?
F10 C10 1.341(19) . ?
F57 C78 1.310(16) . ?
F59 C82 1.207(17) . ?
F26 C56 1.340(14) . ?
F55 C78 1.283(16) . ?
F56 C78 1.301(16) . ?
F7 C6 1.264(19) . ?
F31 C32 1.33(3) . ?
F39 C41 1.328(13) . ?
F24 C46 1.305(13) . ?
F6 C5 1.325(14) . ?
F45 C51 1.314(13) . ?
F5 C5 1.324(14) . ?
F37 C41 1.298(14) . ?
F16 C11 1.321(16) . ?
F14 C15 1.319(14) . ?
F29 C52 1.314(13) . ?
F19 C42 1.334(15) . ?
F13 C15 1.310(14) . ?
F15 C15 1.317(13) . ?
F27 C56 1.299(14) . ?
F21 C42 1.333(13) . ?
F44 C51 1.327(16) . ?
F3 C1 1.294(11) . ?
F4 C5 1.316(12) . ?
F20 C42 1.322(15) . ?
F28 C52 1.329(14) . ?
F48 C47 1.255(16) . ?
F35 C36 1.248(15) . ?
F47 C47 1.318(19) . ?
F46 C47 1.322(16) . ?
F23 C46 1.310(15) . ?
F25 C56 1.334(14) . ?
F2 C1 1.288(13) . ?
F54 C77 1.230(15) . ?
F18 C11 1.314(16) . ?
F58 C82 1.34(2) . ?
F52 C77 1.224(16) . ?
F30 C52 1.291(16) . ?
F40 C37 1.260(18) . ?
F1 C1 1.267(13) . ?
F43 C51 1.262(14) . ?
F34 C36 1.285(13) . ?
F51 C73 1.242(13) . ?
F60 C82 1.251(17) . ?
F17 C11 1.291(13) . ?
F11 C10 1.269(15) . ?
F8 C6 1.33(2) . ?
F53 C77 1.282(15) . ?
F22 C46 1.257(13) . ?
F38 C41 1.319(13) . ?
F41 C37 1.294(19) . ?
F12 C10 1.184(14) . ?
O3 C14 1.238(13) . ?
O1 C2 1.234(11) . ?
O18 C53 1.212(13) . ?
O13 C40 1.281(11) . ?
O19 C55 1.221(12) . ?
O5 C9 1.202(13) . ?
O10 C33 1.252(12) . ?
O17 C50 1.234(13) . ?
O16 C48 1.215(13) . ?
O8 N2 1.288(9) . ?
O20 N6 1.288(8) . ?
O4 C12 1.262(14) . ?
O14 C45 1.253(12) . ?
O6 C7 1.218(14) . ?
O12 C38 1.218(12) . ?
O15 C43 1.256(11) . ?
O9 C29 1.369(13) . ?
O9 C19 1.392(10) . ?
O21 Tb1 2.380(6) 1_545 ?
O21 N7 1.271(9) . ?
O25 C76 1.219(12) . ?
O2 C4 1.227(11) . ?
O24 C79 1.226(13) . ?
O26 C74 1.255(11) . ?
O7 N1 1.280(9) . ?
O22 C60 1.377(10) . ?
O22 C70 1.350(14) . ?
O23 C81 1.258(15) . ?
O11 C35 1.247(11) . ?
N6 C63 1.338(11) . ?
N6 C65 1.494(10) . ?
N1 C22 1.333(11) . ?
N1 C23 1.533(11) . ?
N7 C63 1.341(10) . ?
N7 C64 1.520(15) . ?
N2 C22 1.361(10) . ?
N2 C24 1.497(12) . ?
N5 C31 1.318(12) . ?
N5 C30 1.364(11) . ?
N3 N4 1.364(10) . ?
N3 C29 1.462(12) . ?
N3 C31 1.319(11) . ?
N10 C71 1.309(12) . ?
N10 C72 1.362(12) . ?
N4 C30 1.307(12) . ?
N8 N9 1.340(11) . ?
N8 C71 1.329(11) . ?
N8 C70 1.479(12) . ?
N9 C72 1.297(12) . ?
C28 H28A 0.9600 . ?
C28 H28B 0.9600 . ?
C28 H28C 0.9600 . ?
C28 C24 1.443(14) . ?
C66 H66A 0.9600 . ?
C66 H66B 0.9600 . ?
C66 H66C 0.9600 . ?
C66 C64 1.392(17) . ?
C67 H67A 0.9600 . ?
C67 H67B 0.9600 . ?
C67 H67C 0.9600 . ?
C67 C64 1.65(2) . ?
C32 C33 1.54(2) . ?
C63 C57 1.467(11) . ?
C6 C7 1.521(19) . ?
C22 C16 1.446(12) . ?
C21 H21 0.9300 . ?
C21 C16 1.387(13) . ?
C21 C20 1.378(12) . ?
C78 C79 1.534(18) . ?
C71 H71 0.9300 . ?
C58 H58 0.9300 . ?
C58 C57 1.375(14) . ?
C58 C59 1.391(13) . ?
C61 H61 0.9300 . ?
C61 C60 1.378(14) . ?
C61 C62 1.364(13) . ?
C14 C13 1.364(15) . ?
C14 C15 1.537(14) . ?
C18 H18 0.9300 . ?
C18 C17 1.382(13) . ?
C18 C19 1.371(14) . ?
C16 C17 1.406(11) . ?
C60 C59 1.370(12) . ?
C17 H17 0.9300 . ?
C70 H70 0.9300 . ?
C29 H29 0.9300 . ?
C57 C62 1.385(11) . ?
C59 H59 0.9300 . ?
C62 H62 0.9300 . ?
C48 C49 1.400(14) . ?
C48 C47 1.508(18) . ?
C2 C3 1.380(15) . ?
C2 C1 1.521(13) . ?
C75 H75 0.9300 . ?
C75 C74 1.359(13) . ?
C75 C76 1.383(15) . ?
C9 C10 1.517(14) . ?
C9 C8 1.370(17) . ?
C53 C52 1.555(13) . ?
C53 C54 1.373(17) . ?
C50 C51 1.544(14) . ?
C50 C49 1.350(15) . ?
C20 H20 0.9300 . ?
C20 C19 1.390(12) . ?
C13 H13 0.9300 . ?
C13 C12 1.356(15) . ?
C7 C8 1.411(14) . ?
C43 C42 1.491(17) . ?
C43 C44 1.362(15) . ?
C12 C11 1.490(17) . ?
C55 C56 1.548(17) . ?
C55 C54 1.398(14) . ?
C68 H68A 0.9782 . ?
C68 H68B 0.9787 . ?
C68 H68C 0.9784 . ?
C68 C65 1.59(2) . ?
C23 C26 1.579(18) . ?
C23 C25 1.453(16) . ?
C23 C24 1.481(14) . ?
C31 H31 0.9300 . ?
C40 C39 1.335(15) . ?
C40 C41 1.513(14) . ?
C69 H69A 0.9600 . ?
C69 H69B 0.9600 . ?
C69 H69C 0.9600 . ?
C69 C65 1.399(18) . ?
C45 C44 1.363(16) . ?
C45 C46 1.535(15) . ?
C37 C38 1.481(19) . ?
C3 H3 0.9300 . ?
C3 C4 1.389(14) . ?
C4 C5 1.521(16) . ?
C44 H44 0.9300 . ?
C49 H49 0.9300 . ?
C73 C74 1.515(16) . ?
C54 H54 0.9300 . ?
C65 C64 1.443(15) . ?
C81 C82 1.508(18) . ?
C81 C80 1.348(17) . ?
C30 H30 0.9300 . ?
C27 H27A 0.9600 . ?
C27 H27B 0.9600 . ?
C27 H27C 0.9600 . ?
C27 C24 1.578(18) . ?
C39 H39 0.9300 . ?
C39 C38 1.407(15) . ?
C35 C34 1.351(14) . ?
C35 C36 1.527(14) . ?
C76 C77 1.529(14) . ?
C26 H26A 0.9600 . ?
C26 H26B 0.9600 . ?
C26 H26C 0.9600 . ?
C25 H25A 0.9600 . ?
C25 H25B 0.9600 . ?
C25 H25C 0.9600 . ?
C8 H8 0.9300 . ?
C34 H34 0.9300 . ?
C34 C33 1.371(15) . ?
C80 H80 0.9300 . ?
C80 C79 1.387(15) . ?
C72 H72 0.9300 . ?
Tb3 O32 2.358(7) . ?
Tb3 O30 2.374(6) . ?
Tb3 O33 2.353(7) . ?
Tb3 O31 2.352(6) . ?
Tb3 O29 2.359(7) . ?
Tb3 O27 2.373(6) . ?
Tb3 O34 2.370(5) . ?
Tb3 O28 2.371(6) . ?
Cu3 O36 1.918(8) . ?
Cu3 O37 1.954(7) . ?
Cu3 O39 1.926(7) . ?
Cu3 O38 2.167(10) . ?
Cu3 N15 1.968(7) . ?
F67 C88 1.289(16) . ?
F68 C88 1.310(19) . ?
F85 C123 1.314(16) . ?
F73 C93 1.346(15) . ?
F76 C97 1.272(13) . ?
F88 C119 1.206(17) . ?
F75 C93 1.311(13) . ?
F79 C114 1.290(18) . ?
F90 C119 1.20(3) . ?
F74 C93 1.307(17) . ?
F86 C123 1.268(16) . ?
F80 C114 1.19(2) . ?
F81 C114 1.286(17) . ?
F69 C88 1.303(14) . ?
F89 C119 1.32(3) . ?
F70 C92 1.305(12) . ?
F61 C83 1.335(12) . ?
F87 C123 1.300(16) . ?
F63 C83 1.313(11) . ?
F62 C83 1.288(14) . ?
F71 C92 1.315(14) . ?
F64 C87 1.257(14) . ?
F65 C87 1.303(13) . ?
F72 C92 1.343(15) . ?
F77 C97 1.286(14) . ?
F84 C118 1.312(16) . ?
F82 C118 1.297(13) . ?
F66 C87 1.310(15) . ?
F83 C118 1.269(16) . ?
F78 C97 1.277(12) . ?
O32 C86 1.239(12) . ?
O30 C96 1.230(10) . ?
O35 C105 1.381(11) . ?
O35 C108 1.357(13) . ?
O33 C84 1.235(12) . ?
O31 C94 1.251(11) . ?
O29 C91 1.239(11) . ?
O27 N11 1.267(8) . ?
O34 N12 1.274(8) . ?
O28 C89 1.228(13) . ?
O36 C115 1.251(13) . ?
O37 C117 1.260(12) . ?
O39 C122 1.253(13) . ?
O38 C120 1.213(17) . ?
N12 C101 1.343(10) . ?
N12 C98 1.496(12) . ?
N11 C101 1.364(10) 2_655 ?
N11 C111 1.497(11) . ?
N13 N14 1.343(11) . ?
N13 C110 1.308(11) . ?
N13 C108 1.485(12) . ?
N15 C109 1.361(12) . ?
N15 C110 1.310(12) . ?
N14 C109 1.294(12) . ?
C101 N11 1.364(10) 2_645 ?
C101 C102 1.441(12) . ?
C93 C94 1.535(17) . ?
C119 C120 1.56(2) . ?
C102 C103 1.405(10) . ?
C102 C107 1.368(12) . ?
C122 C123 1.501(18) . ?
C122 C121 1.364(17) . ?
C120 C121 1.38(2) . ?
C114 C115 1.519(18) . ?
C88 C89 1.540(15) . ?
C121 H121 0.9300 . ?
C111 C112 1.517(13) . ?
C111 C113 1.476(14) . ?
C111 C98 1.552(11) 2_655 ?
C84 C85 1.384(14) . ?
C84 C83 1.530(13) . ?
C105 C104 1.362(13) . ?
C105 C106 1.378(11) . ?
C86 C85 1.368(13) . ?
C86 C87 1.519(15) . ?
C104 H104 0.9300 . ?
C104 C103 1.387(13) . ?
C106 H106 0.9300 . ?
C106 C107 1.387(13) . ?
C91 C92 1.519(18) . ?
C91 C90 1.377(14) . ?
C109 H109 0.9300 . ?
C112 H11A 0.9600 . ?
C112 H11B 0.9600 . ?
C112 H11C 0.9600 . ?
C117 C118 1.523(16) . ?
C117 C116 1.394(15) . ?
C96 C97 1.512(15) . ?
C96 C95 1.378(15) . ?
C103 H103 0.9300 . ?
C107 H107 0.9300 . ?
C100 H10A 0.9600 . ?
C100 H10B 0.9600 . ?
C100 H10C 0.9600 . ?
C100 C98 1.494(12) . ?
C113 H11D 0.9600 . ?
C113 H11E 0.9600 . ?
C113 H11F 0.9600 . ?
C98 C111 1.552(11) 2_645 ?
C98 C99 1.508(14) . ?
C85 H85 0.9300 . ?
C89 C90 1.390(17) . ?
C90 H90 0.9300 . ?
C94 C95 1.370(16) . ?
C110 H110 0.9300 . ?
C95 H95 0.9300 . ?
C115 C116 1.366(15) . ?
C116 H116 0.9300 . ?
C108 H108 0.9300 . ?
C99 H99A 0.9600 . ?
C99 H99B 0.9600 . ?
C99 H99C 0.9600 . ?

loop_
_geom_angle_atom_site_label_1
_geom_angle_atom_site_label_2
_geom_angle_atom_site_label_3
_geom_angle
_geom_angle_site_symmetry_1
_geom_angle_site_symmetry_3
_geom_angle_publ_flag
O18 Tb2 O16 119.8(2) . . ?
O18 Tb2 O20 75.7(2) . . ?
O19 Tb2 O18 71.7(2) . . ?
O19 Tb2 O16 140.3(2) . . ?
O19 Tb2 O8 78.8(2) . . ?
O19 Tb2 O20 77.0(2) . . ?
O19 Tb2 O15 124.1(2) . . ?
O17 Tb2 O18 70.1(3) . . ?
O17 Tb2 O19 140.1(2) . . ?
O17 Tb2 O16 71.9(2) . . ?
O17 Tb2 O8 83.0(2) . . ?
O17 Tb2 O20 104.3(2) . . ?
O17 Tb2 O14 148.1(3) . . ?
O17 Tb2 O15 82.2(2) . . ?
O16 Tb2 O20 70.6(2) . . ?
O8 Tb2 O18 79.4(2) . . ?
O8 Tb2 O16 138.4(2) . . ?
O8 Tb2 O20 149.6(2) . . ?
O8 Tb2 O15 72.1(2) . . ?
O14 Tb2 O18 141.4(3) . . ?
O14 Tb2 O19 71.5(2) . . ?
O14 Tb2 O16 83.0(2) . . ?
O14 Tb2 O8 104.6(2) . . ?
O14 Tb2 O20 84.9(2) . . ?
O14 Tb2 O15 71.3(2) . . ?
O15 Tb2 O18 142.3(2) . . ?
O15 Tb2 O16 72.0(2) . . ?
O15 Tb2 O20 137.6(2) . . ?
O3 Tb1 O6 141.8(2) . . ?
O3 Tb1 O21 86.3(2) . 1_565 ?
O3 Tb1 O2 81.2(2) . . ?
O3 Tb1 O7 102.4(2) . . ?
O1 Tb1 O3 145.6(3) . . ?
O1 Tb1 O6 72.4(2) . . ?
O1 Tb1 O21 104.1(2) . 1_565 ?
O1 Tb1 O2 71.8(2) . . ?
O1 Tb1 O7 85.4(2) . . ?
O5 Tb1 O3 71.3(3) . . ?
O5 Tb1 O1 142.3(3) . . ?
O5 Tb1 O4 120.3(3) . . ?
O5 Tb1 O6 72.3(2) . . ?
O5 Tb1 O21 80.5(2) . 1_565 ?
O5 Tb1 O2 141.5(2) . . ?
O5 Tb1 O7 74.8(2) . . ?
O4 Tb1 O3 71.4(3) . . ?
O4 Tb1 O1 80.3(3) . . ?
O4 Tb1 O6 139.4(3) . . ?
O4 Tb1 O21 139.9(3) . 1_565 ?
O4 Tb1 O2 72.8(3) . . ?
O4 Tb1 O7 69.9(3) . . ?
O6 Tb1 O21 77.1(2) . 1_565 ?
O6 Tb1 O2 123.5(2) . . ?
O6 Tb1 O7 78.3(2) . . ?
O21 Tb1 O7 149.3(2) 1_565 . ?
O2 Tb1 O21 71.1(2) . 1_565 ?
O2 Tb1 O7 138.9(2) . . ?
O25 Cu2 O24 89.9(3) . . ?
O26 Cu2 O25 91.8(3) . . ?
O26 Cu2 O24 88.2(3) . . ?
O26 Cu2 N10 91.6(3) . . ?
O23 Cu2 O25 87.3(3) . . ?
O23 Cu2 O24 90.0(4) . . ?
O23 Cu2 O26 178.0(4) . . ?
O23 Cu2 N10 90.2(3) . . ?
N10 Cu2 O25 140.6(4) . . ?
N10 Cu2 O24 129.4(3) . . ?
O13 Cu1 O12 90.2(3) . . ?
O13 Cu1 O11 87.0(3) . . ?
O13 Cu1 N5 90.9(3) . . ?
O10 Cu1 O13 175.2(3) . . ?
O10 Cu1 O12 94.4(3) . . ?
O10 Cu1 O11 91.6(3) . . ?
O10 Cu1 N5 89.2(3) . . ?
O11 Cu1 O12 92.2(3) . . ?
O11 Cu1 N5 164.0(4) . . ?
N5 Cu1 O12 103.7(3) . . ?
C14 O3 Tb1 136.2(6) . . ?
C2 O1 Tb1 135.2(6) . . ?
C53 O18 Tb2 134.5(6) . . ?
C40 O13 Cu1 123.7(6) . . ?
C55 O19 Tb2 135.6(7) . . ?
C9 O5 Tb1 135.5(6) . . ?
C33 O10 Cu1 125.2(7) . . ?
C50 O17 Tb2 136.5(6) . . ?
C48 O16 Tb2 133.9(6) . . ?
N2 O8 Tb2 138.7(6) . . ?
N6 O20 Tb2 144.5(6) . . ?
C12 O4 Tb1 135.2(6) . . ?
C45 O14 Tb2 136.3(7) . . ?
C7 O6 Tb1 133.8(7) . . ?
C38 O12 Cu1 121.4(8) . . ?
C43 O15 Tb2 133.8(7) . . ?
C29 O9 C19 120.9(7) . . ?
N7 O21 Tb1 136.4(6) . 1_545 ?
C76 O25 Cu2 121.8(7) . . ?
C4 O2 Tb1 133.9(7) . . ?
C79 O24 Cu2 118.9(7) . . ?
C74 O26 Cu2 122.7(6) . . ?
N1 O7 Tb1 146.3(6) . . ?
C70 O22 C60 120.9(8) . . ?
C81 O23 Cu2 121.6(7) . . ?
C35 O11 Cu1 124.6(6) . . ?
O20 N6 C63 125.4(7) . . ?
O20 N6 C65 121.5(7) . . ?
C63 N6 C65 113.1(7) . . ?
O7 N1 C22 125.4(7) . . ?
O7 N1 C23 121.8(7) . . ?
C22 N1 C23 112.6(7) . . ?
O21 N7 C63 126.0(7) . . ?
O21 N7 C64 122.5(7) . . ?
C63 N7 C64 111.4(8) . . ?
O8 N2 C22 124.5(7) . . ?
O8 N2 C24 122.4(7) . . ?
C22 N2 C24 113.0(7) . . ?
C31 N5 Cu1 128.3(6) . . ?
C31 N5 C30 103.4(7) . . ?
C30 N5 Cu1 128.2(6) . . ?
N4 N3 C29 120.4(7) . . ?
C31 N3 N4 110.5(7) . . ?
C31 N3 C29 129.0(8) . . ?
C71 N10 Cu2 127.1(7) . . ?
C71 N10 C72 103.6(8) . . ?
C72 N10 Cu2 129.0(7) . . ?
C30 N4 N3 102.2(7) . . ?
N9 N8 C71 110.3(8) . . ?
N9 N8 C70 123.0(8) . . ?
C71 N8 C70 126.7(9) . . ?
C72 N9 N8 103.3(8) . . ?
H28A C28 H28B 109.5 . . ?
H28A C28 H28C 109.5 . . ?
H28B C28 H28C 109.5 . . ?
C24 C28 H28A 109.5 . . ?
C24 C28 H28B 109.5 . . ?
C24 C28 H28C 109.5 . . ?
H66A C66 H66B 109.5 . . ?
H66A C66 H66C 109.5 . . ?
H66B C66 H66C 109.5 . . ?
C64 C66 H66A 109.5 . . ?
C64 C66 H66B 109.4 . . ?
C64 C66 H66C 109.5 . . ?
H67A C67 H67B 109.5 . . ?
H67A C67 H67C 109.5 . . ?
H67B C67 H67C 109.5 . . ?
C64 C67 H67A 109.5 . . ?
C64 C67 H67B 109.5 . . ?
C64 C67 H67C 109.5 . . ?
F33 C32 F31 100(2) . . ?
F33 C32 C33 116.3(16) . . ?
F32 C32 F33 119(2) . . ?
F32 C32 F31 96(2) . . ?
F32 C32 C33 118.6(14) . . ?
F31 C32 C33 98.3(19) . . ?
N6 C63 C57 126.8(7) . . ?
N7 C63 N6 107.0(7) . . ?
N7 C63 C57 126.2(7) . . ?
F9 C6 F7 108.0(16) . . ?
F9 C6 F8 103.3(17) . . ?
F9 C6 C7 116.5(12) . . ?
F7 C6 F8 103.1(13) . . ?
F7 C6 C7 113.2(15) . . ?
F8 C6 C7 111.5(15) . . ?
N1 C22 N2 105.8(7) . . ?
N1 C22 C16 127.8(7) . . ?
N2 C22 C16 126.4(8) . . ?
C16 C21 H21 119.6 . . ?
C20 C21 H21 119.6 . . ?
C20 C21 C16 120.9(8) . . ?
F57 C78 C79 113.5(11) . . ?
F55 C78 F57 105.1(13) . . ?
F55 C78 F56 111.4(14) . . ?
F55 C78 C79 110.4(13) . . ?
F56 C78 F57 104.8(13) . . ?
F56 C78 C79 111.4(11) . . ?
N10 C71 N8 109.2(9) . . ?
N10 C71 H71 125.4 . . ?
N8 C71 H71 125.4 . . ?
C57 C58 H58 119.1 . . ?
C57 C58 C59 121.8(8) . . ?
C59 C58 H58 119.1 . . ?
C60 C61 H61 119.9 . . ?
C62 C61 H61 120.0 . . ?
C62 C61 C60 120.1(8) . . ?
O3 C14 C13 126.5(10) . . ?
O3 C14 C15 114.2(9) . . ?
C13 C14 C15 119.3(12) . . ?
C17 C18 H18 120.3 . . ?
C19 C18 H18 120.3 . . ?
C19 C18 C17 119.4(8) . . ?
C21 C16 C22 120.1(8) . . ?
C21 C16 C17 119.2(8) . . ?
C17 C16 C22 120.6(9) . . ?
O22 C60 C61 114.1(8) . . ?
O22 C60 C59 125.4(10) . . ?
C59 C60 C61 120.6(8) . . ?
C18 C17 C16 120.0(10) . . ?
C18 C17 H17 120.0 . . ?
C16 C17 H17 120.0 . . ?
O22 C70 N8 112.9(9) . . ?
O22 C70 H70 123.5 . . ?
N8 C70 H70 123.5 . . ?
O9 C29 N3 112.1(8) . . ?
O9 C29 H29 123.9 . . ?
N3 C29 H29 124.0 . . ?
C58 C57 C63 121.9(7) . . ?
C58 C57 C62 118.0(8) . . ?
C62 C57 C63 120.1(9) . . ?
C58 C59 H59 120.7 . . ?
C60 C59 C58 118.5(10) . . ?
C60 C59 H59 120.8 . . ?
C61 C62 C57 121.0(10) . . ?
C61 C62 H62 119.5 . . ?
C57 C62 H62 119.5 . . ?
O16 C48 C49 128.4(11) . . ?
O16 C48 C47 112.2(9) . . ?
C49 C48 C47 119.4(12) . . ?
O1 C2 C3 127.6(8) . . ?
O1 C2 C1 116.0(9) . . ?
C3 C2 C1 116.4(9) . . ?
C74 C75 H75 119.1 . . ?
C74 C75 C76 121.8(10) . . ?
C76 C75 H75 119.1 . . ?
O5 C9 C10 113.7(12) . . ?
O5 C9 C8 129.1(11) . . ?
C8 C9 C10 117.2(13) . . ?
O18 C53 C52 112.8(11) . . ?
O18 C53 C54 129.6(10) . . ?
C54 C53 C52 117.6(12) . . ?
O17 C50 C51 114.7(10) . . ?
O17 C50 C49 127.3(10) . . ?
C49 C50 C51 118.0(12) . . ?
C21 C20 H20 120.6 . . ?
C21 C20 C19 118.8(9) . . ?
C19 C20 H20 120.6 . . ?
F29 C52 C53 110.0(9) . . ?
F28 C52 F29 106.5(11) . . ?
F28 C52 C53 113.0(10) . . ?
F30 C52 F29 108.3(11) . . ?
F30 C52 F28 106.5(10) . . ?
F30 C52 C53 112.3(11) . . ?
C14 C13 H13 118.5 . . ?
C12 C13 C14 123.1(12) . . ?
C12 C13 H13 118.5 . . ?
O6 C7 C6 114.2(10) . . ?
O6 C7 C8 128.3(12) . . ?
C8 C7 C6 117.4(12) . . ?
O15 C43 C42 112.5(10) . . ?
O15 C43 C44 127.7(11) . . ?
C44 C43 C42 119.7(9) . . ?
O4 C12 C13 126.4(11) . . ?
O4 C12 C11 110.8(11) . . ?
C13 C12 C11 122.7(13) . . ?
O19 C55 C56 114.8(9) . . ?
O19 C55 C54 128.3(11) . . ?
C54 C55 C56 116.9(11) . . ?
H68A C68 H68B 107.7 . . ?
H68A C68 H68C 107.7 . . ?
H68B C68 H68C 107.7 . . ?
C65 C68 H68A 111.1 . . ?
C65 C68 H68B 111.3 . . ?
C65 C68 H68C 111.1 . . ?
N1 C23 C26 103.6(9) . . ?
C25 C23 N1 111.5(9) . . ?
C25 C23 C26 108.4(10) . . ?
C25 C23 C24 123.6(11) . . ?
C24 C23 N1 100.2(7) . . ?
C24 C23 C26 107.7(10) . . ?
F19 C42 F21 105.5(10) . . ?
F19 C42 C43 112.7(11) . . ?
F21 C42 C43 112.5(11) . . ?
F20 C42 F19 105.9(12) . . ?
F20 C42 F21 106.8(12) . . ?
F20 C42 C43 112.8(10) . . ?
N5 C31 N3 109.7(8) . . ?
N5 C31 H31 125.2 . . ?
N3 C31 H31 125.2 . . ?
F45 C51 F44 102.8(10) . . ?
F45 C51 C50 113.4(9) . . ?
F44 C51 C50 111.0(11) . . ?
F43 C51 F45 111.4(12) . . ?
F43 C51 F44 105.5(11) . . ?
F43 C51 C50 111.9(10) . . ?
O13 C40 C39 130.8(9) . . ?
O13 C40 C41 110.6(10) . . ?
C39 C40 C41 118.6(9) . . ?
F10 C10 C9 111.8(13) . . ?
F11 C10 F10 89.1(12) . . ?
F11 C10 C9 112.9(11) . . ?
F12 C10 F10 98.4(13) . . ?
F12 C10 F11 121.6(14) . . ?
F12 C10 C9 117.2(11) . . ?
H69A C69 H69B 109.5 . . ?
H69A C69 H69C 109.5 . . ?
H69B C69 H69C 109.5 . . ?
C65 C69 H69A 109.5 . . ?
C65 C69 H69B 109.5 . . ?
C65 C69 H69C 109.4 . . ?
O14 C45 C44 126.7(10) . . ?
O14 C45 C46 114.4(11) . . ?
C44 C45 C46 118.9(9) . . ?
F42 C37 F40 109.8(17) . . ?
F42 C37 F41 104.9(16) . . ?
F42 C37 C38 116.6(12) . . ?
F40 C37 F41 95.7(14) . . ?
F40 C37 C38 113.6(14) . . ?
F41 C37 C38 114.1(14) . . ?
C2 C3 H3 119.4 . . ?
C4 C3 C2 121.3(9) . . ?
C4 C3 H3 119.4 . . ?
O2 C4 C3 127.5(11) . . ?
O2 C4 C5 114.3(9) . . ?
C3 C4 C5 118.2(9) . . ?
C43 C44 C45 122.1(9) . . ?
C43 C44 H44 118.9 . . ?
C45 C44 H44 119.0 . . ?
C48 C49 H49 119.3 . . ?
C50 C49 C48 121.3(11) . . ?
C50 C49 H49 119.3 . . ?
F26 C56 F25 106.9(9) . . ?
F26 C56 C55 108.8(10) . . ?
F27 C56 F26 107.4(11) . . ?
F27 C56 F25 107.8(11) . . ?
F27 C56 C55 115.3(10) . . ?
F25 C56 C55 110.3(11) . . ?
F49 C73 C74 107.3(12) . . ?
F50 C73 F49 98.4(13) . . ?
F50 C73 F51 115.4(13) . . ?
F50 C73 C74 112.5(12) . . ?
F51 C73 F49 102.2(13) . . ?
F51 C73 C74 118.0(10) . . ?
C53 C54 C55 119.4(11) . . ?
C53 C54 H54 120.3 . . ?
C55 C54 H54 120.3 . . ?
O9 C19 C20 123.0(9) . . ?
C18 C19 O9 115.3(8) . . ?
C18 C19 C20 121.6(8) . . ?
F48 C47 F47 107.1(12) . . ?
F48 C47 F46 103.4(15) . . ?
F48 C47 C48 115.0(12) . . ?
F47 C47 C48 111.9(14) . . ?
F46 C47 F47 106.8(14) . . ?
F46 C47 C48 112.0(12) . . ?
N6 C65 C68 102.4(9) . . ?
C69 C65 N6 114.2(9) . . ?
C69 C65 C68 102.1(14) . . ?
C69 C65 C64 129.5(12) . . ?
C64 C65 N6 102.6(8) . . ?
C64 C65 C68 102.4(12) . . ?
O23 C81 C82 111.8(12) . . ?
O23 C81 C80 131.1(11) . . ?
C80 C81 C82 117.1(12) . . ?
N5 C30 H30 122.9 . . ?
N4 C30 N5 114.2(8) . . ?
N4 C30 H30 122.9 . . ?
F16 C11 F18 106.2(12) . . ?
F16 C11 C12 110.6(13) . . ?
F18 C11 C12 111.8(11) . . ?
F17 C11 F16 106.6(11) . . ?
F17 C11 F18 108.0(14) . . ?
F17 C11 C12 113.2(12) . . ?
O26 C74 C75 130.0(10) . . ?
O26 C74 C73 114.5(9) . . ?
C75 C74 C73 115.4(9) . . ?
H27A C27 H27B 109.5 . . ?
H27A C27 H27C 109.5 . . ?
H27B C27 H27C 109.5 . . ?
C24 C27 H27A 109.5 . . ?
C24 C27 H27B 109.5 . . ?
C24 C27 H27C 109.5 . . ?
C40 C39 H39 118.1 . . ?
C40 C39 C38 123.9(10) . . ?
C38 C39 H39 118.0 . . ?
O11 C35 C34 127.9(9) . . ?
O11 C35 C36 113.0(9) . . ?
C34 C35 C36 119.0(9) . . ?
F6 C5 F5 107.5(9) . . ?
F6 C5 C4 110.8(9) . . ?
F5 C5 C4 110.1(10) . . ?
F4 C5 F6 108.5(11) . . ?
F4 C5 F5 107.2(10) . . ?
F4 C5 C4 112.4(9) . . ?
O25 C76 C75 128.3(9) . . ?
O25 C76 C77 114.7(10) . . ?
C75 C76 C77 117.0(10) . . ?
C23 C26 H26A 109.5 . . ?
C23 C26 H26B 109.5 . . ?
C23 C26 H26C 109.5 . . ?
H26A C26 H26B 109.5 . . ?
H26A C26 H26C 109.5 . . ?
H26B C26 H26C 109.5 . . ?
O12 C38 C37 116.2(11) . . ?
O12 C38 C39 127.8(11) . . ?
C39 C38 C37 116.0(11) . . ?
F14 C15 F13 106.5(9) . . ?
F14 C15 F15 107.2(11) . . ?
F14 C15 C14 113.1(10) . . ?
F13 C15 C14 111.7(11) . . ?
F15 C15 F13 107.4(10) . . ?
F15 C15 C14 110.5(9) . . ?
F59 C82 F58 101.0(17) . . ?
F59 C82 F60 112.7(16) . . ?
F59 C82 C81 116.6(14) . . ?
F58 C82 C81 109.7(15) . . ?
F60 C82 F58 96.8(16) . . ?
F60 C82 C81 116.7(13) . . ?
C23 C25 H25A 109.4 . . ?
C23 C25 H25B 109.5 . . ?
C23 C25 H25C 109.5 . . ?
H25A C25 H25B 109.5 . . ?
H25A C25 H25C 109.5 . . ?
H25B C25 H25C 109.5 . . ?
N2 C24 C27 104.2(8) . . ?
C28 C24 N2 112.3(9) . . ?
C28 C24 C23 122.6(10) . . ?
C28 C24 C27 106.1(11) . . ?
C23 C24 N2 102.2(7) . . ?
C23 C24 C27 108.1(11) . . ?
C9 C8 C7 119.4(13) . . ?
C9 C8 H8 120.4 . . ?
C7 C8 H8 120.2 . . ?
F3 C1 C2 114.2(8) . . ?
F2 C1 F3 105.9(9) . . ?
F2 C1 C2 111.3(10) . . ?
F1 C1 F3 106.8(11) . . ?
F1 C1 F2 104.8(11) . . ?
F1 C1 C2 113.1(9) . . ?
N7 C64 C67 104.1(10) . . ?
C66 C64 N7 113.6(11) . . ?
C66 C64 C67 98.0(12) . . ?
C66 C64 C65 132.7(11) . . ?
C65 C64 N7 103.3(9) . . ?
C65 C64 C67 100.8(11) . . ?
C35 C34 H34 119.0 . . ?
C35 C34 C33 122.1(9) . . ?
C33 C34 H34 119.0 . . ?
O10 C33 C32 113.0(10) . . ?
O10 C33 C34 128.0(9) . . ?
C34 C33 C32 118.6(10) . . ?
C81 C80 H80 119.3 . . ?
C81 C80 C79 121.4(11) . . ?
C79 C80 H80 119.3 . . ?
F24 C46 F23 102.6(12) . . ?
F24 C46 C45 113.0(9) . . ?
F23 C46 C45 110.3(10) . . ?
F22 C46 F24 110.0(11) . . ?
F22 C46 F23 105.6(11) . . ?
F22 C46 C45 114.5(12) . . ?
N10 C72 H72 123.2 . . ?
N9 C72 N10 113.6(9) . . ?
N9 C72 H72 123.2 . . ?
F54 C77 F53 103.8(13) . . ?
F54 C77 C76 113.5(12) . . ?
F52 C77 F54 109.6(14) . . ?
F52 C77 F53 102.6(14) . . ?
F52 C77 C76 118.0(11) . . ?
F53 C77 C76 107.8(12) . . ?
O24 C79 C78 113.5(10) . . ?
O24 C79 C80 128.5(12) . . ?
C80 C79 C78 118.0(11) . . ?
F36 C36 C35 107.9(12) . . ?
F35 C36 F36 106.3(12) . . ?
F35 C36 F34 108.0(13) . . ?
F35 C36 C35 113.9(10) . . ?
F34 C36 F36 104.8(11) . . ?
F34 C36 C35 115.2(10) . . ?
F39 C41 C40 113.9(11) . . ?
F37 C41 F39 106.9(9) . . ?
F37 C41 F38 108.0(12) . . ?
F37 C41 C40 111.2(9) . . ?
F38 C41 F39 106.3(9) . . ?
F38 C41 C40 110.3(9) . . ?
O32 Tb3 O30 144.4(2) . . ?
O32 Tb3 O29 141.0(2) . . ?
O32 Tb3 O27 107.7(2) . . ?
O32 Tb3 O34 82.9(2) . . ?
O32 Tb3 O28 70.5(2) . . ?
O30 Tb3 O27 83.16(19) . . ?
O33 Tb3 O32 71.6(2) . . ?
O33 Tb3 O30 80.6(2) . . ?
O33 Tb3 O29 139.0(2) . . ?
O33 Tb3 O27 71.4(2) . . ?
O33 Tb3 O34 142.5(2) . . ?
O33 Tb3 O28 119.2(2) . . ?
O31 Tb3 O32 81.4(2) . . ?
O31 Tb3 O30 71.1(2) . . ?
O31 Tb3 O33 77.9(2) . . ?
O31 Tb3 O29 121.8(2) . . ?
O31 Tb3 O27 142.6(2) . . ?
O31 Tb3 O34 71.4(2) . . ?
O31 Tb3 O28 138.2(2) . . ?
O29 Tb3 O30 74.3(2) . . ?
O29 Tb3 O27 73.8(2) . . ?
O29 Tb3 O34 77.1(2) . . ?
O29 Tb3 O28 72.1(2) . . ?
O34 Tb3 O30 108.24(19) . . ?
O34 Tb3 O27 144.4(2) . . ?
O28 Tb3 O30 144.6(2) . . ?
O28 Tb3 O27 77.07(19) . . ?
O28 Tb3 O34 74.81(18) . . ?
O36 Cu3 O37 92.1(3) . . ?
O36 Cu3 O39 177.5(4) . . ?
O36 Cu3 O38 89.6(4) . . ?
O36 Cu3 N15 88.5(3) . . ?
O37 Cu3 O38 86.8(3) . . ?
O37 Cu3 N15 154.9(4) . . ?
O39 Cu3 O37 88.9(3) . . ?
O39 Cu3 O38 88.1(4) . . ?
O39 Cu3 N15 91.6(3) . . ?
N15 Cu3 O38 118.3(4) . . ?
C86 O32 Tb3 136.1(6) . . ?
C96 O30 Tb3 136.1(7) . . ?
C108 O35 C105 119.2(7) . . ?
C84 O33 Tb3 135.2(5) . . ?
C94 O31 Tb3 135.1(7) . . ?
C91 O29 Tb3 135.2(7) . . ?
N11 O27 Tb3 145.9(5) . . ?
N12 O34 Tb3 140.0(5) . . ?
C89 O28 Tb3 135.3(7) . . ?
C115 O36 Cu3 122.9(7) . . ?
C117 O37 Cu3 123.8(7) . . ?
C122 O39 Cu3 125.8(7) . . ?
C120 O38 Cu3 118.6(10) . . ?
O34 N12 C101 124.6(7) . . ?
O34 N12 C98 121.5(6) . . ?
C101 N12 C98 113.8(6) . . ?
O27 N11 C101 124.5(7) . 2_655 ?
O27 N11 C111 122.6(7) . . ?
C101 N11 C111 112.8(6) 2_655 . ?
N14 N13 C108 122.0(7) . . ?
C110 N13 N14 110.5(8) . . ?
C110 N13 C108 127.4(8) . . ?
C109 N15 Cu3 130.1(7) . . ?
C110 N15 Cu3 127.3(6) . . ?
C110 N15 C109 102.6(8) . . ?
C109 N14 N13 102.7(7) . . ?
N12 C101 N11 106.2(7) . 2_645 ?
N12 C101 C102 127.0(7) . . ?
N11 C101 C102 126.7(7) 2_645 . ?
F73 C93 C94 109.6(11) . . ?
F75 C93 F73 109.3(13) . . ?
F75 C93 C94 110.7(11) . . ?
F74 C93 F73 106.3(11) . . ?
F74 C93 F75 108.7(14) . . ?
F74 C93 C94 112.1(12) . . ?
F88 C119 F90 118(3) . . ?
F88 C119 F89 104(2) . . ?
F88 C119 C120 114.1(15) . . ?
F90 C119 F89 97.3(17) . . ?
F90 C119 C120 111.0(18) . . ?
F89 C119 C120 111(2) . . ?
C103 C102 C101 119.6(8) . . ?
C107 C102 C101 121.6(7) . . ?
C107 C102 C103 118.8(8) . . ?
O39 C122 C123 114.4(11) . . ?
O39 C122 C121 128.2(12) . . ?
C121 C122 C123 117.4(12) . . ?
F85 C123 C122 110.2(11) . . ?
F86 C123 F85 108.1(16) . . ?
F86 C123 F87 108.0(12) . . ?
F86 C123 C122 111.4(11) . . ?
F87 C123 F85 104.6(11) . . ?
F87 C123 C122 114.2(15) . . ?
O38 C120 C119 112.0(18) . . ?
O38 C120 C121 129.6(13) . . ?
C121 C120 C119 118.3(18) . . ?
F79 C114 C115 110.4(14) . . ?
F80 C114 F79 106.0(16) . . ?
F80 C114 F81 113.0(17) . . ?
F80 C114 C115 114.2(15) . . ?
F81 C114 F79 98.9(16) . . ?
F81 C114 C115 112.9(13) . . ?
F67 C88 F68 107.9(14) . . ?
F67 C88 C89 110.5(11) . . ?
F68 C88 C89 111.2(12) . . ?
F69 C88 F67 109.1(12) . . ?
F69 C88 F68 104.3(13) . . ?
F69 C88 C89 113.6(12) . . ?
C122 C121 C120 122.6(12) . . ?
C122 C121 H121 118.7 . . ?
C120 C121 H121 118.7 . . ?
N11 C111 C112 107.0(8) . . ?
N11 C111 C98 100.1(6) . 2_655 ?
C112 C111 C98 111.8(7) . 2_655 ?
C113 C111 N11 110.2(7) . . ?
C113 C111 C112 109.9(8) . . ?
C113 C111 C98 117.1(9) . 2_655 ?
O33 C84 C85 128.6(9) . . ?
O33 C84 C83 112.1(9) . . ?
C85 C84 C83 119.3(10) . . ?
O35 C105 C106 125.2(9) . . ?
C104 C105 O35 113.8(7) . . ?
C104 C105 C106 121.0(9) . . ?
O32 C86 C85 127.6(10) . . ?
O32 C86 C87 114.2(8) . . ?
C85 C86 C87 118.1(11) . . ?
C105 C104 H104 119.8 . . ?
C105 C104 C103 120.4(8) . . ?
C103 C104 H104 119.8 . . ?
C105 C106 H106 120.7 . . ?
C105 C106 C107 118.6(9) . . ?
C107 C106 H106 120.7 . . ?
O29 C91 C92 113.7(9) . . ?
O29 C91 C90 128.0(12) . . ?
C90 C91 C92 118.2(10) . . ?
N15 C109 H109 122.9 . . ?
N14 C109 N15 114.1(9) . . ?
N14 C109 H109 122.9 . . ?
C111 C112 H11A 109.5 . . ?
C111 C112 H11B 109.5 . . ?
C111 C112 H11C 109.5 . . ?
H11A C112 H11B 109.5 . . ?
H11A C112 H11C 109.5 . . ?
H11B C112 H11C 109.5 . . ?
O37 C117 C118 112.9(10) . . ?
O37 C117 C116 126.8(10) . . ?
C116 C117 C118 120.3(10) . . ?
O30 C96 C97 116.8(9) . . ?
O30 C96 C95 127.7(10) . . ?
C95 C96 C97 115.4(8) . . ?
F84 C118 C117 108.5(12) . . ?
F82 C118 F84 106.0(11) . . ?
F82 C118 C117 112.6(11) . . ?
F83 C118 F84 105.3(12) . . ?
F83 C118 F82 111.8(14) . . ?
F83 C118 C117 112.1(10) . . ?
C102 C103 H103 120.3 . . ?
C104 C103 C102 119.4(8) . . ?
C104 C103 H103 120.3 . . ?
C102 C107 C106 121.8(8) . . ?
C102 C107 H107 119.1 . . ?
C106 C107 H107 119.1 . . ?
H10A C100 H10B 109.5 . . ?
H10A C100 H10C 109.5 . . ?
H10B C100 H10C 109.5 . . ?
C98 C100 H10A 109.5 . . ?
C98 C100 H10B 109.5 . . ?
C98 C100 H10C 109.5 . . ?
F70 C92 F71 108.1(11) . . ?
F70 C92 F72 107.2(11) . . ?
F70 C92 C91 113.6(10) . . ?
F71 C92 F72 106.0(11) . . ?
F71 C92 C91 110.4(10) . . ?
F72 C92 C91 111.2(10) . . ?
F76 C97 F77 100.2(11) . . ?
F76 C97 F78 108.4(10) . . ?
F76 C97 C96 113.6(11) . . ?
F77 C97 F78 106.5(12) . . ?
F77 C97 C96 112.9(8) . . ?
F78 C97 C96 114.2(9) . . ?
C111 C113 H11D 109.5 . . ?
C111 C113 H11E 109.5 . . ?
C111 C113 H11F 109.5 . . ?
H11D C113 H11E 109.5 . . ?
H11D C113 H11F 109.5 . . ?
H11E C113 H11F 109.5 . . ?
N12 C98 C111 99.6(7) . 2_645 ?
C100 C98 N12 110.6(8) . . ?
C100 C98 C111 116.9(7) . 2_645 ?
C100 C98 C99 110.6(8) . . ?
C99 C98 N12 106.8(7) . . ?
C99 C98 C111 111.4(8) . 2_645 ?
C84 C85 H85 119.6 . . ?
C86 C85 C84 120.8(10) . . ?
C86 C85 H85 119.6 . . ?
O28 C89 C88 112.9(12) . . ?
O28 C89 C90 127.7(9) . . ?
C90 C89 C88 119.4(10) . . ?
C91 C90 C89 121.5(10) . . ?
C91 C90 H90 119.3 . . ?
C89 C90 H90 119.3 . . ?
O31 C94 C93 111.7(11) . . ?
O31 C94 C95 128.6(10) . . ?
C95 C94 C93 119.7(10) . . ?
F61 C83 C84 110.7(9) . . ?
F63 C83 F61 105.1(9) . . ?
F63 C83 C84 111.1(9) . . ?
F62 C83 F61 107.7(9) . . ?
F62 C83 F63 108.4(10) . . ?
F62 C83 C84 113.4(10) . . ?
N13 C110 N15 110.1(9) . . ?
N13 C110 H110 124.9 . . ?
N15 C110 H110 124.9 . . ?
C96 C95 H95 119.8 . . ?
C94 C95 C96 120.5(9) . . ?
C94 C95 H95 119.8 . . ?
O36 C115 C114 112.0(11) . . ?
O36 C115 C116 129.6(11) . . ?
C116 C115 C114 118.3(10) . . ?
C117 C116 H116 119.5 . . ?
C115 C116 C117 121.0(10) . . ?
C115 C116 H116 119.5 . . ?
O35 C108 N13 113.2(8) . . ?
O35 C108 H108 123.4 . . ?
N13 C108 H108 123.4 . . ?
C98 C99 H99A 109.5 . . ?
C98 C99 H99B 109.5 . . ?
C98 C99 H99C 109.5 . . ?
H99A C99 H99B 109.5 . . ?
H99A C99 H99C 109.5 . . ?
H99B C99 H99C 109.5 . . ?
F64 C87 F65 108.5(12) . . ?
F64 C87 F66 106.5(11) . . ?
F64 C87 C86 112.6(10) . . ?
F65 C87 F66 103.4(10) . . ?
F65 C87 C86 113.6(9) . . ?
F66 C87 C86 111.6(11) . . ?

loop_
_geom_torsion_atom_site_label_1
_geom_torsion_atom_site_label_2
_geom_torsion_atom_site_label_3
_geom_torsion_atom_site_label_4
_geom_torsion
_geom_torsion_site_symmetry_1
_geom_torsion_site_symmetry_2
_geom_torsion_site_symmetry_3
_geom_torsion_site_symmetry_4
_geom_torsion_publ_flag
Tb2 O18 C53 C52 -172.6(7) . . . . ?
Tb2 O18 C53 C54 5.5(16) . . . . ?
Tb2 O19 C55 C56 172.6(7) . . . . ?
Tb2 O19 C55 C54 -7.0(16) . . . . ?
Tb2 O17 C50 C51 178.1(7) . . . . ?
Tb2 O17 C50 C49 -2.4(19) . . . . ?
Tb2 O16 C48 C49 -12.1(19) . . . . ?
Tb2 O16 C48 C47 171.0(9) . . . . ?
Tb2 O8 N2 C22 -81.8(12) . . . . ?
Tb2 O8 N2 C24 96.5(10) . . . . ?
Tb2 O20 N6 C63 -91.5(11) . . . . ?
Tb2 O20 N6 C65 87.6(12) . . . . ?
Tb2 O14 C45 C44 1.5(16) . . . . ?
Tb2 O14 C45 C46 -177.2(7) . . . . ?
Tb2 O15 C43 C42 166.6(8) . . . . ?
Tb2 O15 C43 C44 -16.8(17) . . . . ?
Tb1 O3 C14 C13 0.6(17) . . . . ?
Tb1 O3 C14 C15 -178.6(7) . . . . ?
Tb1 O1 C2 C3 9.9(16) . . . . ?
Tb1 O1 C2 C1 -173.1(6) . . . . ?
Tb1 O5 C9 C10 -169.7(7) . . . . ?
Tb1 O5 C9 C8 11.5(17) . . . . ?
Tb1 O4 C12 C13 -14.3(18) . . . . ?
Tb1 O4 C12 C11 168.3(8) . . . . ?
Tb1 O6 C7 C6 171.6(10) . . . . ?
Tb1 O6 C7 C8 -6.4(19) . . . . ?
Tb1 O21 N7 C63 -84.3(12) 1_545 . . . ?
Tb1 O21 N7 C64 92.6(10) 1_545 . . . ?
Tb1 O2 C4 C3 -15.4(18) . . . . ?
Tb1 O2 C4 C5 166.1(8) . . . . ?
Tb1 O7 N1 C22 -94.9(11) . . . . ?
Tb1 O7 N1 C23 81.1(14) . . . . ?
Cu2 O25 C76 C75 -12.0(19) . . . . ?
Cu2 O25 C76 C77 169.8(8) . . . . ?
Cu2 O24 C79 C78 158.8(8) . . . . ?
Cu2 O24 C79 C80 -18.7(16) . . . . ?
Cu2 O26 C74 C75 12.7(19) . . . . ?
Cu2 O26 C74 C73 -169.0(10) . . . . ?
Cu2 O23 C81 C82 -161.8(10) . . . . ?
Cu2 O23 C81 C80 18(2) . . . . ?
Cu2 N10 C71 N8 174.0(7) . . . . ?
Cu2 N10 C72 N9 -174.7(7) . . . . ?
Cu1 O13 C40 C39 -11.6(14) . . . . ?
Cu1 O13 C40 C41 166.2(6) . . . . ?
Cu1 O10 C33 C32 -178.3(13) . . . . ?
Cu1 O10 C33 C34 -6(2) . . . . ?
Cu1 O12 C38 C37 -170.1(8) . . . . ?
Cu1 O12 C38 C39 8.3(15) . . . . ?
Cu1 O11 C35 C34 5.5(18) . . . . ?
Cu1 O11 C35 C36 -178.2(9) . . . . ?
Cu1 N5 C31 N3 -176.2(7) . . . . ?
Cu1 N5 C30 N4 176.5(7) . . . . ?
F33 C32 C33 O10 168(2) . . . . ?
F33 C32 C33 C34 -5(3) . . . . ?
F49 C73 C74 O26 -73.7(14) . . . . ?
F49 C73 C74 C75 104.9(13) . . . . ?
F32 C32 C33 O10 15(3) . . . . ?
F32 C32 C33 C34 -158(2) . . . . ?
F50 C73 C74 O26 33(2) . . . . ?
F50 C73 C74 C75 -147.9(14) . . . . ?
F9 C6 C7 O6 -179.0(15) . . . . ?
F9 C6 C7 C8 -1(2) . . . . ?
F42 C37 C38 O12 -125.5(16) . . . . ?
F42 C37 C38 C39 55.9(19) . . . . ?
F57 C78 C79 O24 170.3(11) . . . . ?
F57 C78 C79 C80 -11.9(18) . . . . ?
F55 C78 C79 O24 -72.0(15) . . . . ?
F55 C78 C79 C80 105.7(15) . . . . ?
F56 C78 C79 O24 52.3(17) . . . . ?
F56 C78 C79 C80 -129.9(13) . . . . ?
F7 C6 C7 O6 54.9(19) . . . . ?
F7 C6 C7 C8 -126.9(14) . . . . ?
F31 C32 C33 O10 -87.1(19) . . . . ?
F31 C32 C33 C34 99.8(19) . . . . ?
F40 C37 C38 O12 105.3(17) . . . . ?
F40 C37 C38 C39 -73.2(18) . . . . ?
F51 C73 C74 O26 171.7(14) . . . . ?
F51 C73 C74 C75 -10(2) . . . . ?
F8 C6 C7 O6 -60.9(18) . . . . ?
F8 C6 C7 C8 117.4(15) . . . . ?
F41 C37 C38 O12 -2.9(19) . . . . ?
F41 C37 C38 C39 178.6(13) . . . . ?
O3 C14 C13 C12 2.1(18) . . . . ?
O3 C14 C15 F14 -159.3(10) . . . . ?
O3 C14 C15 F13 -39.1(13) . . . . ?
O3 C14 C15 F15 80.4(13) . . . . ?
O1 C2 C3 C4 2.8(18) . . . . ?
O1 C2 C1 F3 -117.7(11) . . . . ?
O1 C2 C1 F2 122.4(11) . . . . ?
O1 C2 C1 F1 4.7(15) . . . . ?
O18 C53 C52 F29 82.1(14) . . . . ?
O18 C53 C52 F28 -159.0(10) . . . . ?
O18 C53 C52 F30 -38.6(13) . . . . ?
O18 C53 C54 C55 2.9(17) . . . . ?
O13 C40 C39 C38 -0.6(17) . . . . ?
O13 C40 C41 F39 165.6(9) . . . . ?
O13 C40 C41 F37 -73.5(11) . . . . ?
O13 C40 C41 F38 46.3(13) . . . . ?
O19 C55 C56 F26 57.2(12) . . . . ?
O19 C55 C56 F27 177.9(10) . . . . ?
O19 C55 C56 F25 -59.8(12) . . . . ?
O19 C55 C54 C53 -2.3(17) . . . . ?
O5 C9 C10 F10 149.8(12) . . . . ?
O5 C9 C10 F11 51.2(18) . . . . ?
O5 C9 C10 F12 -97.8(17) . . . . ?
O5 C9 C8 C7 1(2) . . . . ?
O17 C50 C51 F45 -154.5(11) . . . . ?
O17 C50 C51 F44 -39.3(14) . . . . ?
O17 C50 C51 F43 78.3(15) . . . . ?
O17 C50 C49 C48 1(2) . . . . ?
O16 C48 C49 C50 6(2) . . . . ?
O16 C48 C47 F48 -44.1(19) . . . . ?
O16 C48 C47 F47 78.3(14) . . . . ?
O16 C48 C47 F46 -161.8(13) . . . . ?
O8 N2 C22 N1 -178.2(8) . . . . ?
O8 N2 C22 C16 1.4(15) . . . . ?
O8 N2 C24 C28 30.2(15) . . . . ?
O8 N2 C24 C23 163.4(9) . . . . ?
O8 N2 C24 C27 -84.1(11) . . . . ?
O20 N6 C63 N7 -174.2(8) . . . . ?
O20 N6 C63 C57 4.5(16) . . . . ?
O20 N6 C65 C68 -87.8(13) . . . . ?
O20 N6 C65 C69 21.6(17) . . . . ?
O20 N6 C65 C64 166.2(9) . . . . ?
O4 C12 C11 F16 -155.0(10) . . . . ?
O4 C12 C11 F18 86.8(14) . . . . ?
O4 C12 C11 F17 -35.4(18) . . . . ?
O14 C45 C44 C43 6.0(18) . . . . ?
O14 C45 C46 F24 65.3(15) . . . . ?
O14 C45 C46 F23 -48.8(13) . . . . ?
O14 C45 C46 F22 -167.7(12) . . . . ?
O6 C7 C8 C9 -3(2) . . . . ?
O15 C43 C42 F19 72.6(13) . . . . ?
O15 C43 C42 F21 -168.3(10) . . . . ?
O15 C43 C42 F20 -47.4(14) . . . . ?
O15 C43 C44 C45 1.8(18) . . . . ?
O21 N7 C63 N6 -178.8(9) . . . . ?
O21 N7 C63 C57 2.5(16) . . . . ?
O21 N7 C64 C66 20.2(16) . . . . ?
O21 N7 C64 C67 -85.3(12) . . . . ?
O21 N7 C64 C65 169.8(9) . . . . ?
O25 C76 C77 F54 36.8(19) . . . . ?
O25 C76 C77 F52 166.9(16) . . . . ?
O25 C76 C77 F53 -77.6(15) . . . . ?
O2 C4 C5 F6 -45.1(13) . . . . ?
O2 C4 C5 F5 73.8(12) . . . . ?
O2 C4 C5 F4 -166.7(11) . . . . ?
O7 N1 C22 N2 -170.7(9) . . . . ?
O7 N1 C22 C16 9.8(17) . . . . ?
O7 N1 C23 C26 -89.1(11) . . . . ?
O7 N1 C23 C25 27.3(15) . . . . ?
O7 N1 C23 C24 159.8(10) . . . . ?
O22 C60 C59 C58 179.5(8) . . . . ?
O23 C81 C82 F59 -52(2) . . . . ?
O23 C81 C82 F58 61.5(16) . . . . ?
O23 C81 C82 F60 170.2(17) . . . . ?
O23 C81 C80 C79 3(2) . . . . ?
O11 C35 C34 C33 0(2) . . . . ?
O11 C35 C36 F36 78.0(13) . . . . ?
O11 C35 C36 F35 -39.8(18) . . . . ?
O11 C35 C36 F34 -165.4(12) . . . . ?
N6 C63 C57 C58 147.4(10) . . . . ?
N6 C63 C57 C62 -31.3(15) . . . . ?
N6 C65 C64 N7 15.0(12) . . . . ?
N6 C65 C64 C66 155.9(16) . . . . ?
N6 C65 C64 C67 -92.4(11) . . . . ?
N1 C22 C16 C21 142.5(10) . . . . ?
N1 C22 C16 C17 -34.9(15) . . . . ?
N1 C23 C24 N2 22.5(12) . . . . ?
N1 C23 C24 C28 149.3(12) . . . . ?
N1 C23 C24 C27 -87.0(10) . . . . ?
N7 C63 C57 C58 -34.2(15) . . . . ?
N7 C63 C57 C62 147.2(10) . . . . ?
N2 C22 C16 C21 -37.0(14) . . . . ?
N2 C22 C16 C17 145.6(9) . . . . ?
N3 N4 C30 N5 -1.1(13) . . . . ?
N4 N3 C29 O9 -97.4(10) . . . . ?
N4 N3 C31 N5 0.8(13) . . . . ?
N8 N9 C72 N10 0.6(12) . . . . ?
N9 N8 C71 N10 1.5(12) . . . . ?
N9 N8 C70 O22 -114.5(10) . . . . ?
C63 N6 C65 C68 91.3(13) . . . . ?
C63 N6 C65 C69 -159.2(14) . . . . ?
C63 N6 C65 C64 -14.6(13) . . . . ?
C63 N7 C64 C66 -162.5(11) . . . . ?
C63 N7 C64 C67 92.0(11) . . . . ?
C63 N7 C64 C65 -12.9(13) . . . . ?
C63 C57 C62 C61 177.6(9) . . . . ?
C6 C7 C8 C9 178.8(13) . . . . ?
C22 N1 C23 C26 87.4(10) . . . . ?
C22 N1 C23 C25 -156.2(10) . . . . ?
C22 N1 C23 C24 -23.8(13) . . . . ?
C22 N2 C24 C28 -151.3(10) . . . . ?
C22 N2 C24 C23 -18.2(12) . . . . ?
C22 N2 C24 C27 94.3(10) . . . . ?
C22 C16 C17 C18 178.0(8) . . . . ?
C21 C16 C17 C18 0.6(13) . . . . ?
C21 C20 C19 O9 178.7(8) . . . . ?
C21 C20 C19 C18 -1.6(14) . . . . ?
C71 N10 C72 N9 0.2(13) . . . . ?
C71 N8 N9 C72 -1.3(11) . . . . ?
C71 N8 C70 O22 65.2(12) . . . . ?
C58 C57 C62 C61 -1.1(14) . . . . ?
C61 C60 C59 C58 -1.9(14) . . . . ?
C14 C13 C12 O4 4.7(19) . . . . ?
C14 C13 C12 C11 -178.3(11) . . . . ?
C16 C21 C20 C19 0.8(13) . . . . ?
C60 O22 C70 N8 84.2(10) . . . . ?
C60 C61 C62 C57 -0.9(15) . . . . ?
C17 C18 C19 O9 -178.4(8) . . . . ?
C17 C18 C19 C20 1.9(14) . . . . ?
C70 O22 C60 C61 167.1(8) . . . . ?
C70 O22 C60 C59 -14.2(13) . . . . ?
C70 N8 N9 C72 178.5(10) . . . . ?
C70 N8 C71 N10 -178.2(9) . . . . ?
C29 O9 C19 C18 157.8(8) . . . . ?
C29 O9 C19 C20 -22.5(12) . . . . ?
C29 N3 N4 C30 179.1(10) . . . . ?
C29 N3 C31 N5 -178.1(10) . . . . ?
C57 C58 C59 C60 -0.1(14) . . . . ?
C59 C58 C57 C63 -177.1(8) . . . . ?
C59 C58 C57 C62 1.6(14) . . . . ?
C62 C61 C60 O22 -178.8(8) . . . . ?
C62 C61 C60 C59 2.5(14) . . . . ?
C2 C3 C4 O2 0.2(19) . . . . ?
C2 C3 C4 C5 178.7(10) . . . . ?
C75 C76 C77 F54 -141.7(15) . . . . ?
C75 C76 C77 F52 -12(2) . . . . ?
C75 C76 C77 F53 103.9(14) . . . . ?
C20 C21 C16 C22 -177.7(8) . . . . ?
C20 C21 C16 C17 -0.3(13) . . . . ?
C52 C53 C54 C55 -179.0(10) . . . . ?
C13 C14 C15 F14 21.4(15) . . . . ?
C13 C14 C15 F13 141.6(11) . . . . ?
C13 C14 C15 F15 -98.8(13) . . . . ?
C13 C12 C11 F16 27.5(16) . . . . ?
C13 C12 C11 F18 -90.7(17) . . . . ?
C13 C12 C11 F17 147.1(14) . . . . ?
C68 C65 C64 N7 -90.9(11) . . . . ?
C68 C65 C64 C66 50(2) . . . . ?
C68 C65 C64 C67 161.7(11) . . . . ?
C23 N1 C22 N2 13.0(12) . . . . ?
C23 N1 C22 C16 -166.6(10) . . . . ?
C42 C43 C44 C45 178.2(11) . . . . ?
C31 N5 C30 N4 1.5(13) . . . . ?
C31 N3 N4 C30 0.2(12) . . . . ?
C31 N3 C29 O9 81.3(12) . . . . ?
C51 C50 C49 C48 -179.1(11) . . . . ?
C40 C39 C38 O12 1.7(18) . . . . ?
C40 C39 C38 C37 -179.9(11) . . . . ?
C10 C9 C8 C7 -177.9(11) . . . . ?
C69 C65 C64 N7 151.8(15) . . . . ?
C69 C65 C64 C66 -67(3) . . . . ?
C69 C65 C64 C67 44.4(18) . . . . ?
C3 C2 C1 F3 59.6(14) . . . . ?
C3 C2 C1 F2 -60.3(13) . . . . ?
C3 C2 C1 F1 -177.9(11) . . . . ?
C3 C4 C5 F6 136.2(10) . . . . ?
C3 C4 C5 F5 -104.9(11) . . . . ?
C3 C4 C5 F4 14.6(16) . . . . ?
C44 C43 C42 F19 -104.4(13) . . . . ?
C44 C43 C42 F21 14.8(17) . . . . ?
C44 C43 C42 F20 135.7(12) . . . . ?
C44 C45 C46 F24 -113.5(13) . . . . ?
C44 C45 C46 F23 132.4(11) . . . . ?
C44 C45 C46 F22 13.5(17) . . . . ?
C49 C48 C47 F48 138.6(14) . . . . ?
C49 C48 C47 F47 -98.9(15) . . . . ?
C49 C48 C47 F46 21(2) . . . . ?
C49 C50 C51 F45 25.9(17) . . . . ?
C49 C50 C51 F44 141.2(12) . . . . ?
C49 C50 C51 F43 -101.2(14) . . . . ?
C56 C55 C54 C53 178.1(10) . . . . ?
C54 C53 C52 F29 -96.3(13) . . . . ?
C54 C53 C52 F28 22.6(16) . . . . ?
C54 C53 C52 F30 143.0(11) . . . . ?
C54 C55 C56 F26 -123.1(10) . . . . ?
C54 C55 C56 F27 -2.5(15) . . . . ?
C54 C55 C56 F25 119.9(11) . . . . ?
C19 O9 C29 N3 95.7(9) . . . . ?
C19 C18 C17 C16 -1.3(14) . . . . ?
C47 C48 C49 C50 -177.3(13) . . . . ?
C65 N6 C63 N7 6.7(11) . . . . ?
C65 N6 C63 C57 -174.6(9) . . . . ?
C81 C80 C79 O24 -2(2) . . . . ?
C81 C80 C79 C78 -179.0(12) . . . . ?
C30 N5 C31 N3 -1.3(12) . . . . ?
C74 C75 C76 O25 -1(2) . . . . ?
C74 C75 C76 C77 176.9(12) . . . . ?
C39 C40 C41 F39 -16.3(14) . . . . ?
C39 C40 C41 F37 104.6(12) . . . . ?
C39 C40 C41 F38 -135.6(11) . . . . ?
C35 C34 C33 O10 1(2) . . . . ?
C35 C34 C33 C32 172.5(16) . . . . ?
C76 C75 C74 O26 1(2) . . . . ?
C76 C75 C74 C73 -176.9(13) . . . . ?
C26 C23 C24 N2 -85.4(10) . . . . ?
C26 C23 C24 C28 41.4(15) . . . . ?
C26 C23 C24 C27 165.1(9) . . . . ?
C15 C14 C13 C12 -178.8(11) . . . . ?
C82 C81 C80 C79 -176.5(13) . . . . ?
C25 C23 C24 N2 147.1(11) . . . . ?
C25 C23 C24 C28 -86.2(18) . . . . ?
C25 C23 C24 C27 37.6(14) . . . . ?
C24 N2 C22 N1 3.4(11) . . . . ?
C24 N2 C22 C16 -177.0(10) . . . . ?
C8 C9 C10 F10 -31.3(17) . . . . ?
C8 C9 C10 F11 -129.9(15) . . . . ?
C8 C9 C10 F12 81(2) . . . . ?
C1 C2 C3 C4 -174.2(10) . . . . ?
C64 N7 C63 N6 4.0(12) . . . . ?
C64 N7 C63 C57 -174.7(10) . . . . ?
C34 C35 C36 F36 -105.3(14) . . . . ?
C34 C35 C36 F35 136.9(14) . . . . ?
C34 C35 C36 F34 11(2) . . . . ?
C80 C81 C82 F59 127.4(19) . . . . ?
C80 C81 C82 F58 -118.7(16) . . . . ?
C80 C81 C82 F60 -10(2) . . . . ?
C46 C45 C44 C43 -175.3(10) . . . . ?
C72 N10 C71 N8 -1.0(11) . . . . ?
C36 C35 C34 C33 -176.5(13) . . . . ?
C41 C40 C39 C38 -178.2(10) . . . . ?
Tb3 O32 C86 C85 5.4(16) . . . . ?
Tb3 O32 C86 C87 -177.6(7) . . . . ?
Tb3 O30 C96 C97 175.1(6) . . . . ?
Tb3 O30 C96 C95 -2.1(15) . . . . ?
Tb3 O33 C84 C85 3.5(15) . . . . ?
Tb3 O33 C84 C83 -179.7(6) . . . . ?
Tb3 O31 C94 C93 -171.2(8) . . . . ?
Tb3 O31 C94 C95 10.2(18) . . . . ?
Tb3 O29 C91 C92 -177.9(7) . . . . ?
Tb3 O29 C91 C90 2.1(15) . . . . ?
Tb3 O27 N11 C101 91.4(10) . . . 2_655 ?
Tb3 O27 N11 C111 -85.2(12) . . . . ?
Tb3 O34 N12 C101 82.0(11) . . . . ?
Tb3 O34 N12 C98 -93.3(9) . . . . ?
Tb3 O28 C89 C88 -174.7(8) . . . . ?
Tb3 O28 C89 C90 6.8(16) . . . . ?
Cu3 O36 C115 C114 -164.5(11) . . . . ?
Cu3 O36 C115 C116 14(2) . . . . ?
Cu3 O37 C117 C118 170.7(9) . . . . ?
Cu3 O37 C117 C116 -8.2(17) . . . . ?
Cu3 O39 C122 C123 -165.0(8) . . . . ?
Cu3 O39 C122 C121 15.0(17) . . . . ?
Cu3 O38 C120 C119 156.9(10) . . . . ?
Cu3 O38 C120 C121 -19.7(17) . . . . ?
Cu3 N15 C109 N14 -179.0(8) . . . . ?
Cu3 N15 C110 N13 178.7(7) . . . . ?
F67 C88 C89 O28 -71.9(17) . . . . ?
F67 C88 C89 C90 106.7(14) . . . . ?
F68 C88 C89 O28 47.8(15) . . . . ?
F68 C88 C89 C90 -133.6(13) . . . . ?
F73 C93 C94 O31 -74.4(15) . . . . ?
F73 C93 C94 C95 104.3(12) . . . . ?
F88 C119 C120 O38 -74(3) . . . . ?
F88 C119 C120 C121 103(3) . . . . ?
F75 C93 C94 O31 165.0(13) . . . . ?
F75 C93 C94 C95 -16(2) . . . . ?
F79 C114 C115 O36 -49(2) . . . . ?
F79 C114 C115 C116 133.1(15) . . . . ?
F90 C119 C120 O38 63(3) . . . . ?
F90 C119 C120 C121 -120(3) . . . . ?
F74 C93 C94 O31 43.4(14) . . . . ?
F74 C93 C94 C95 -137.9(11) . . . . ?
F80 C114 C115 O36 71(2) . . . . ?
F80 C114 C115 C116 -107.5(19) . . . . ?
F81 C114 C115 O36 -158.3(16) . . . . ?
F81 C114 C115 C116 23(2) . . . . ?
F69 C88 C89 O28 165.1(12) . . . . ?
F69 C88 C89 C90 -16.4(19) . . . . ?
F89 C119 C120 O38 170(2) . . . . ?
F89 C119 C120 C121 -13(3) . . . . ?
O32 C86 C85 C84 -2.2(16) . . . . ?
O32 C86 C87 F64 -79.4(14) . . . . ?
O32 C86 C87 F65 156.7(10) . . . . ?
O32 C86 C87 F66 40.3(13) . . . . ?
O30 C96 C97 F76 -112.4(12) . . . . ?
O30 C96 C97 F77 0.8(14) . . . . ?
O30 C96 C97 F78 122.6(11) . . . . ?
O30 C96 C95 C94 -4.6(17) . . . . ?
O35 C105 C104 C103 179.1(7) . . . . ?
O35 C105 C106 C107 -179.0(8) . . . . ?
O33 C84 C85 C86 -2.2(15) . . . . ?
O33 C84 C83 F61 -67.9(11) . . . . ?
O33 C84 C83 F63 48.5(13) . . . . ?
O33 C84 C83 F62 170.9(9) . . . . ?
O31 C94 C95 C96 0.5(18) . . . . ?
O29 C91 C92 F70 171.9(10) . . . . ?
O29 C91 C92 F71 -66.5(12) . . . . ?
O29 C91 C92 F72 50.9(12) . . . . ?
O29 C91 C90 C89 -0.6(18) . . . . ?
O27 N11 C111 C112 83.4(10) . . . . ?
O27 N11 C111 C113 -36.0(11) . . . . ?
O27 N11 C111 C98 -159.9(8) . . . 2_655 ?
O34 N12 C101 N11 174.2(7) . . . 2_645 ?
O34 N12 C101 C102 -2.7(13) . . . . ?
O34 N12 C98 C111 -160.5(7) . . . 2_645 ?
O34 N12 C98 C100 -36.9(10) . . . . ?
O34 N12 C98 C99 83.5(9) . . . . ?
O28 C89 C90 C91 -3.9(18) . . . . ?
O36 C115 C116 C117 3(2) . . . . ?
O37 C117 C118 F84 -82.6(14) . . . . ?
O37 C117 C118 F82 160.3(12) . . . . ?
O37 C117 C118 F83 33.2(17) . . . . ?
O37 C117 C116 C115 -6(2) . . . . ?
O39 C122 C123 F85 84.4(14) . . . . ?
O39 C122 C123 F86 -35.6(18) . . . . ?
O39 C122 C123 F87 -158.2(11) . . . . ?
O39 C122 C121 C120 4(2) . . . . ?
O38 C120 C121 C122 1(2) . . . . ?
N12 C101 C102 C103 -148.0(8) . . . . ?
N12 C101 C102 C107 33.6(13) . . . . ?
N11 C101 C102 C103 35.7(12) 2_645 . . . ?
N11 C101 C102 C107 -142.7(8) 2_645 . . . ?
N13 N14 C109 N15 0.4(13) . . . . ?
N14 N13 C110 N15 0.4(13) . . . . ?
N14 N13 C108 O35 112.8(10) . . . . ?
C101 N12 C98 C111 23.7(9) . . . 2_645 ?
C101 N12 C98 C100 147.3(8) . . . . ?
C101 N12 C98 C99 -92.3(8) . . . . ?
C101 N11 C111 C112 -93.6(8) 2_655 . . . ?
C101 N11 C111 C113 147.0(8) 2_655 . . . ?
C101 N11 C111 C98 23.1(10) 2_655 . . 2_655 ?
C101 C102 C103 C104 -178.9(7) . . . . ?
C101 C102 C107 C106 179.1(8) . . . . ?
C93 C94 C95 C96 -178.0(11) . . . . ?
C119 C120 C121 C122 -175.9(12) . . . . ?
C123 C122 C121 C120 -175.7(11) . . . . ?
C114 C115 C116 C117 -179.3(14) . . . . ?
C88 C89 C90 C91 177.8(11) . . . . ?
C121 C122 C123 F85 -95.6(15) . . . . ?
C121 C122 C123 F86 144.4(14) . . . . ?
C121 C122 C123 F87 21.7(17) . . . . ?
C105 O35 C108 N13 -89.7(9) . . . . ?
C105 C104 C103 C102 0.9(13) . . . . ?
C105 C106 C107 C102 -1.3(13) . . . . ?
C104 C105 C106 C107 1.7(13) . . . . ?
C106 C105 C104 C103 -1.5(13) . . . . ?
C109 N15 C110 N13 -0.1(13) . . . . ?
C118 C117 C116 C115 175.5(13) . . . . ?
C103 C102 C107 C106 0.7(12) . . . . ?
C107 C102 C103 C104 -0.5(12) . . . . ?
C92 C91 C90 C89 179.4(10) . . . . ?
C97 C96 C95 C94 178.3(10) . . . . ?
C98 N12 C101 N11 -10.2(9) . . . 2_645 ?
C98 N12 C101 C102 172.9(8) . . . . ?
C85 C84 C83 F61 109.2(11) . . . . ?
C85 C84 C83 F63 -134.4(10) . . . . ?
C85 C84 C83 F62 -12.0(13) . . . . ?
C85 C86 C87 F64 97.8(13) . . . . ?
C85 C86 C87 F65 -26.0(15) . . . . ?
C85 C86 C87 F66 -142.4(11) . . . . ?
C90 C91 C92 F70 -8.1(16) . . . . ?
C90 C91 C92 F71 113.5(11) . . . . ?
C90 C91 C92 F72 -129.2(10) . . . . ?
C83 C84 C85 C86 -178.8(9) . . . . ?
C110 N13 N14 C109 -0.5(12) . . . . ?
C110 N13 C108 O35 -64.5(13) . . . . ?
C110 N15 C109 N14 -0.2(13) . . . . ?
C95 C96 C97 F76 65.1(13) . . . . ?
C95 C96 C97 F77 178.3(11) . . . . ?
C95 C96 C97 F78 -59.9(14) . . . . ?
C116 C117 C118 F84 96.3(13) . . . . ?
C116 C117 C118 F82 -21(2) . . . . ?
C116 C117 C118 F83 -147.9(13) . . . . ?
C108 O35 C105 C104 -161.8(8) . . . . ?
C108 O35 C105 C106 18.9(12) . . . . ?
C108 N13 N14 C109 -178.2(10) . . . . ?
C108 N13 C110 N15 177.9(10) . . . . ?
C87 C86 C85 C84 -179.1(9) . . . . ?

_shelx_res_file                  
;
    1_sq.res created by SHELXL-2014/7

TITL 1 in P-1 #2 New: P21/c New: New: P21/c
CELL 1.54178 18.785 17.138 52.309 90 96.852 90
ZERR 4 0.003 0.003 0.01 0 0.004 0
LATT 1
SYMM -X,0.5+Y,0.5-Z
SFAC  C 2.310 20.844 1.02 10.208 1.589 0.569 0.865 51.651 0.216 0.018 0.009 =
 89.9 0.68 12.01
SFAC  H 0.493 10.511 0.323 26.126 0.14 3.142 0.041 57.8 0.003 0 0 0.655 =
 0.35 1.008
SFAC  Cu 13.338 3.583 7.168 0.247 5.616 11.397 1.674 64.813 1.191 -1.965 =
 0.589 5470 1.52 63.55
SFAC  F 3.539 10.283 2.641 4.294 1.517 0.262 1.024 26.148 0.278 0.073 0.053 =
 498 0.64 19
SFAC  N 12.213 0.006 3.132 9.893 2.013 28.998 1.166 0.583 -11.529 0.031 =
 0.018 173 0.68 14.01
SFAC  O 3.049 13.277 2.287 5.701 1.546 0.324 0.867 32.909 0.251 0.049 0.032 =
 304 0.68 16
SFAC  Tb 26.507 2.18 17.638 0.202 14.56 12.19 2.966 111.874 4.297 -9.805 =
 9.848 97700 1.75 162.5
UNIT 492 288 12 360 60 156 12

ISOR 0.01 0.01 F12
ISOR 0.001 0.001 C66 C67 C64
ISOR 0.001 0.001 F42 F9 F11 F31 F46 F50 F53 F81

L.S. 5 0 26
PLAN  20
TEMP 173
BOND $H
HTAB
CONF
ABIN
fmap 2
acta
REM <olex2.extras>
REM <HklSrc "%.\\1_sq.hkl">
REM </olex2.extras>

WGHT    0.066200  145.552795
FVAR       0.05230
TB2   7    0.190823    0.967508    0.069435    11.00000    0.03690    0.02508 =
         0.01943   -0.00216    0.00092    0.00279
TB1   7    0.212034    1.469046    0.077827    11.00000    0.03855    0.02731 =
         0.01941    0.00303    0.00372    0.00495
CU2   3    0.324436    0.412468   -0.064341    11.00000    0.06700    0.04584 =
         0.05504   -0.02259   -0.03026    0.01536
CU1   3   -0.040471    0.925178    0.209726    11.00000    0.04344    0.03431 =
         0.02145   -0.00070    0.00038   -0.00529
F36   4   -0.053225    0.743152    0.275523    11.00000    0.18391    0.07322 =
         0.14529    0.06253    0.06021    0.01666
F33   4   -0.026023    1.070308    0.296364    11.00000    0.40205    0.10713 =
         0.05961   -0.04927    0.08347   -0.11899
F49   4    0.507735    0.244341   -0.030254    11.00000    0.11547    0.09987 =
         0.19235   -0.00053   -0.10719    0.00525
F32   4   -0.011324    1.128359    0.263983    11.00000    0.58303    0.06940 =
         0.08291   -0.03463    0.10171   -0.13011
F50   4    0.422122    0.226973   -0.013082    11.00000    0.15601    0.15614 =
         0.15598    0.00146    0.01913    0.11733
F9    4    0.513591    1.453177    0.076806    11.00000    0.11735    0.14708 =
         0.13131    0.03221    0.01653    0.00030
F42   4    0.189586    0.760555    0.200821    11.00000    0.09404    0.17288 =
         0.12875   -0.00096    0.01584    0.00519
F10   4    0.420721    1.323640    0.145644    11.00000    0.23194    0.20596 =
         0.07549    0.07211    0.00784    0.11260
F57   4    0.079421    0.266168   -0.089528    11.00000    0.08472    0.10786 =
         0.05749   -0.00831    0.00035   -0.02614
F59   4    0.164107    0.583692   -0.108065    11.00000    0.32744    0.07377 =
         0.17462   -0.03172   -0.12865    0.08843
F26   4   -0.058616    1.051353    0.080496    11.00000    0.04821    0.06245 =
         0.07693   -0.03487    0.00423    0.01053
F55   4    0.174090    0.204656   -0.083867    11.00000    0.09477    0.06287 =
         0.27136   -0.03108    0.05312   -0.01180
F56   4    0.124576    0.247603   -0.051992    11.00000    0.12876    0.15462 =
         0.05755    0.02815   -0.00899   -0.07186
F7    4    0.459041    1.546386    0.059512    11.00000    0.07922    0.14578 =
         0.17307    0.08582    0.05354   -0.01518
F31   4    0.059645    1.064184    0.279269    11.00000    0.21398    0.21367 =
         0.21407   -0.09303    0.02501   -0.00059
F39   4   -0.034771    0.669436    0.155411    11.00000    0.05856    0.06497 =
         0.09188   -0.04560    0.02235   -0.00203
F24   4    0.183732    0.948050    0.166063    11.00000    0.12716    0.07295 =
         0.04621    0.02079    0.02739    0.04021
F6    4   -0.017367    1.598112    0.061933    11.00000    0.04891    0.07885 =
         0.07366    0.00501    0.01767    0.00200
F45   4    0.395404    0.873675    0.003779    11.00000    0.11638    0.08783 =
         0.05238    0.00013    0.04041    0.04121
F5    4    0.039472    1.699919    0.052257    11.00000    0.06867    0.05097 =
         0.07125    0.00547    0.01551    0.01728
F37   4   -0.122957    0.694019    0.175565    11.00000    0.05870    0.06890 =
         0.09955   -0.03342    0.03092   -0.02532
F16   4   -0.067713    1.359384    0.054395    11.00000    0.04991    0.10592 =
         0.08781    0.02847   -0.01996   -0.01781
F14   4    0.009008    1.380686    0.145637    11.00000    0.08617    0.07312 =
         0.06382    0.01142    0.03968   -0.02228
F29   4    0.057429    0.800586   -0.001726    11.00000    0.13101    0.06594 =
         0.06110   -0.04060   -0.05286    0.04261
F19   4    0.361866    1.195789    0.099470    11.00000    0.08055    0.06375 =
         0.09946   -0.00221    0.00053   -0.02808
F13   4    0.113782    1.418076    0.158863    11.00000    0.07909    0.15418 =
         0.02632    0.01428    0.00928   -0.00329
F15   4    0.034816    1.501227    0.145314    11.00000    0.11900    0.06076 =
         0.07653   -0.00842    0.05762    0.00018
F27   4   -0.115504    0.956402    0.061494    11.00000    0.02566    0.11941 =
         0.08813   -0.05324    0.00270   -0.01641
F21   4    0.407540    1.132263    0.132228    11.00000    0.06609    0.12564 =
         0.06412   -0.01934   -0.02043   -0.02705
F44   4    0.295956    0.918130   -0.009836    11.00000    0.11687    0.16040 =
         0.03661    0.00553    0.01645    0.02062
F3    4    0.200626    1.578017   -0.021845    11.00000    0.13195    0.06239 =
         0.04490    0.01079    0.03035   -0.01054
F4    4   -0.018345    1.632858    0.022516    11.00000    0.05285    0.14684 =
         0.05693   -0.01003   -0.01533    0.04715
F20   4    0.419425    1.091552    0.094459    11.00000    0.04220    0.11970 =
         0.10839   -0.04432    0.02596   -0.01584
F28   4   -0.020407    0.886133   -0.014179    11.00000    0.06349    0.12682 =
         0.04529   -0.03273   -0.03052    0.03508
F48   4    0.405586    0.874578    0.121417    11.00000    0.09679    0.18760 =
         0.04895   -0.01200   -0.02117    0.04696
F35   4   -0.157531    0.768097    0.261131    11.00000    0.16152    0.16194 =
         0.05927    0.03764   -0.01819   -0.11974
F47   4    0.386704    0.768080    0.103193    11.00000    0.19856    0.10308 =
         0.09877    0.02761   -0.05256    0.06479
F46   4    0.468389    0.844922    0.094105    11.00000    0.09689    0.18209 =
         0.13022    0.00140    0.01705    0.00105
F23   4    0.114912    1.036185    0.153912    11.00000    0.09325    0.15762 =
         0.05828    0.04628    0.04485    0.06272
F25   4   -0.050907    0.936671    0.097145    11.00000    0.08238    0.09974 =
         0.06836   -0.00685    0.03054   -0.02030
F2    4    0.139369    1.477957   -0.025691    11.00000    0.13419    0.15162 =
         0.05131   -0.03754    0.02336   -0.07828
F54   4    0.360428    0.303567   -0.143086    11.00000    0.32435    0.12258 =
         0.04060   -0.02729    0.06521   -0.05654
F18   4    0.006788    1.271515    0.048195    11.00000    0.09761    0.09997 =
         0.09151   -0.03766   -0.03884   -0.01390
F58   4    0.218016    0.529352   -0.132766    11.00000    0.16486    0.17591 =
         0.15681    0.10098   -0.01040    0.03935
F52   4    0.382685    0.196176   -0.129179    11.00000    0.29541    0.18923 =
         0.07103   -0.07283   -0.03201    0.14585
F30   4    0.087565    0.904955   -0.019012    11.00000    0.10910    0.14742 =
         0.02401   -0.01822   -0.00381    0.03053
F40   4    0.149798    0.727214    0.233867    11.00000    0.08091    0.25531 =
         0.22093    0.14604   -0.03406    0.03535
F1    4    0.244717    1.470687   -0.012112    11.00000    0.14692    0.16484 =
         0.04674    0.04790    0.05554    0.09285
F43   4    0.374823    0.995781    0.004238    11.00000    0.21822    0.05838 =
         0.09664   -0.01140    0.10673   -0.02568
F34   4   -0.115101    0.814809    0.295700    11.00000    0.19433    0.09060 =
         0.03948    0.00324    0.03947   -0.04517
F51   4    0.449800    0.150544   -0.042074    11.00000    0.11763    0.06078 =
         0.08597    0.00135   -0.01172    0.02282
F60   4    0.119988    0.495759   -0.131269    11.00000    0.15934    0.11409 =
         0.16507    0.05247   -0.12219   -0.02871
F17   4    0.004251    1.376744    0.027290    11.00000    0.09251    0.24996 =
         0.05131    0.06782   -0.03364   -0.05184
F11   4    0.324947    1.315171    0.148720    11.00000    0.11631    0.11609 =
         0.11511    0.06081    0.01231   -0.00093
F8    4    0.445727    1.438300    0.043857    11.00000    0.13494    0.23559 =
         0.14978   -0.04531    0.11630   -0.04575
F53   4    0.284523    0.236159   -0.131870    11.00000    0.11676    0.11814 =
         0.11557   -0.00227    0.01401   -0.00068
F22   4    0.210999    1.064824    0.174361    11.00000    0.20121    0.18828 =
         0.06240   -0.08375    0.06568   -0.11971
F38   4   -0.105518    0.761761    0.143060    11.00000    0.14320    0.08999 =
         0.04758   -0.02567   -0.04530    0.00640
F41   4    0.191534    0.827428    0.232447    11.00000    0.07237    0.20809 =
         0.16522   -0.07453   -0.05265    0.03887
F12   4    0.388474    1.413415    0.162724    11.00000    0.23047    0.08887 =
         0.05649    0.00983   -0.02575   -0.00755
O3    6    0.140906    1.452509    0.111602    11.00000    0.02378    0.04013 =
         0.03112    0.00066    0.00483    0.00022
O1    6    0.211718    1.490338    0.033570    11.00000    0.02765    0.03905 =
         0.02686    0.00900    0.00480    0.00822
O18   6    0.123625    0.925791    0.030629    11.00000    0.02518    0.04130 =
         0.02596    0.00036   -0.00662    0.00935
O13   6   -0.067210    0.846518    0.183701    11.00000    0.04169    0.03343 =
         0.02404   -0.00148   -0.00190    0.00318
O19   6    0.068899    0.980603    0.073888    11.00000    0.02177    0.03355 =
         0.03109   -0.00680   -0.00581    0.00011
O5    6    0.284837    1.427334    0.114266    11.00000    0.01671    0.04126 =
         0.02822    0.00404    0.00818    0.00421
O10   6   -0.022456    1.004433    0.235382    11.00000    0.06756    0.04197 =
         0.02715   -0.00367    0.00878   -0.00830
O17   6    0.266450    0.953371    0.037276    11.00000    0.04121    0.03592 =
         0.03077   -0.00054    0.00360    0.00978
O16   6    0.293041    0.895674    0.086862    11.00000    0.03722    0.04970 =
         0.02768    0.00443    0.00556    0.00235
O8    6    0.164346    1.089173    0.048888    11.00000    0.05060    0.02553 =
         0.02706   -0.00011    0.00308   -0.00326
O20   6    0.156075    0.837946    0.078236    11.00000    0.05095    0.02391 =
         0.02803    0.00234    0.00143    0.00724
O4    6    0.109367    1.397891    0.062238    11.00000    0.05851    0.05700 =
         0.03333   -0.00601   -0.00721   -0.00500
O14   6    0.179293    0.990757    0.113069    11.00000    0.04447    0.04210 =
         0.02204   -0.00695   -0.00462   -0.00176
O6    6    0.332091    1.483613    0.069858    11.00000    0.04027    0.04011 =
         0.03138    0.01106   -0.00036    0.00694
O12   6    0.066288    0.877060    0.216270    11.00000    0.04092    0.06432 =
         0.04560    0.00071   -0.00250   -0.00587
O15   6    0.280300    1.057715    0.085970    11.00000    0.03692    0.04616 =
         0.03466   -0.00610   -0.00443   -0.00755
O9    6    0.064191    1.208655    0.156455    11.00000    0.03941    0.03948 =
         0.02321   -0.00215    0.01299   -0.00640
O21   6    0.244504    0.592217    0.096748    11.00000    0.05330    0.03121 =
         0.02439    0.00369   -0.00089    0.01547
O25   6    0.335419    0.359138   -0.098242    11.00000    0.05974    0.05478 =
         0.03488   -0.00952    0.00377    0.00748
O2    6    0.120592    1.560778    0.064360    11.00000    0.04041    0.05806 =
         0.02842    0.00743    0.00307    0.01864
O24   6    0.238691    0.337660   -0.059090    11.00000    0.05128    0.06987 =
         0.03284   -0.00850   -0.00104    0.00166
O26   6    0.387206    0.339421   -0.045628    11.00000    0.04761    0.05227 =
         0.05089   -0.02148   -0.02327    0.01743
O7    6    0.243930    1.337444    0.068682    11.00000    0.04242    0.02945 =
         0.03738   -0.00110    0.01432   -0.00117
O22   6    0.309909    0.718641   -0.015895    11.00000    0.05503    0.04213 =
         0.02029   -0.00007    0.00917    0.00437
O23   6    0.259428    0.482661   -0.083391    11.00000    0.06703    0.04590 =
         0.06829   -0.01839   -0.03236    0.00839
O11   6   -0.075919    0.853552    0.234453    11.00000    0.04848    0.03922 =
         0.02465    0.00042   -0.00273   -0.00808
N6    5    0.175498    0.774728    0.090423    11.00000    0.03683    0.02591 =
         0.02129    0.00200    0.00198    0.00464
N1    5    0.225803    1.274932    0.056168    11.00000    0.04693    0.02210 =
         0.02709   -0.00204    0.01530   -0.00645
N7    5    0.214349    0.658043    0.098535    11.00000    0.05588    0.02424 =
         0.01969    0.00050    0.00285    0.00483
N2    5    0.193466    1.156770    0.047361    11.00000    0.02874    0.03192 =
         0.02174    0.00194    0.00633    0.00514
N5    5   -0.033311    1.005007    0.182827    11.00000    0.03292    0.03606 =
         0.03051    0.00257    0.00611   -0.00757
N3    5   -0.022202    1.114123    0.163160    11.00000    0.03310    0.03301 =
         0.02961    0.00044    0.00895   -0.00065
N10   5    0.364640    0.498749   -0.042774    11.00000    0.02654    0.04704 =
         0.03209   -0.01081    0.00206    0.00203
N4    5   -0.043315    1.062108    0.144002    11.00000    0.03709    0.04545 =
         0.02985    0.00069    0.00766   -0.00471
N8    5    0.381673    0.612170   -0.025558    11.00000    0.02188    0.04593 =
         0.02751   -0.01093    0.01050   -0.00290
N9    5    0.422645    0.563976   -0.009880    11.00000    0.03300    0.05323 =
         0.02650   -0.00911    0.00379   -0.00323
C28   1    0.208827    1.139343    0.002028    11.00000    0.15728    0.06462 =
         0.03585   -0.02294    0.05484   -0.03461
AFIX 137
H28A  2    0.217710    1.084373    0.003965    11.00000   -1.50000
H28B  2    0.233291    1.159152   -0.011709    11.00000   -1.50000
H28C  2    0.158248    1.148223   -0.001908    11.00000   -1.50000
AFIX   0
C66   1    0.193943    0.634154    0.143017    11.00000    0.06538    0.06514 =
         0.06463    0.00099    0.00841    0.00078
AFIX 137
H66A  2    0.198951    0.580749    0.137990    11.00000   -1.50000
H66B  2    0.157467    0.637899    0.154345    11.00000   -1.50000
H66C  2    0.238675    0.652480    0.151744    11.00000   -1.50000
AFIX   0
C67   1    0.093104    0.644112    0.113407    11.00000    0.10236    0.10229 =
         0.10204   -0.00008    0.01260   -0.00004
AFIX 137
H67A  2    0.061006    0.685758    0.107597    11.00000   -1.50000
H67B  2    0.076994    0.619643    0.128194    11.00000   -1.50000
H67C  2    0.093964    0.606343    0.099894    11.00000   -1.50000
AFIX   0
C32   1   -0.011167    1.071153    0.274622    11.00000    0.16576    0.12631 =
         0.05325   -0.00203    0.01820   -0.03939
C63   1    0.210108    0.715175    0.080902    11.00000    0.02924    0.02400 =
         0.02000   -0.00217   -0.00371    0.00277
C6    1    0.452992    1.475969    0.066138    11.00000    0.04295    0.13748 =
         0.08034    0.06327    0.00503    0.02200
C22   1    0.191920    1.214373    0.065195    11.00000    0.03519    0.02776 =
         0.02501    0.00139    0.00267    0.00894
C21   1    0.095904    1.169210    0.089572    11.00000    0.03618    0.02171 =
         0.01981    0.00262   -0.00185    0.00232
AFIX  43
H21   2    0.075228    1.143337    0.074906    11.00000   -1.20000
AFIX   0
C78   1    0.141106    0.262286   -0.074969    11.00000    0.07191    0.06640 =
         0.06570   -0.00128   -0.00055   -0.00128
C71   1    0.348136    0.572761   -0.045313    11.00000    0.02425    0.05345 =
         0.02552   -0.01039    0.00677    0.00304
AFIX  43
H71   2    0.317747    0.594353   -0.058807    11.00000   -1.20000
AFIX   0
C58   1    0.298076    0.671285    0.052018    11.00000    0.03973    0.03078 =
         0.02051    0.00036   -0.00554   -0.00161
AFIX  43
H58   2    0.321879    0.643187    0.065660    11.00000   -1.20000
AFIX   0
C61   1    0.227027    0.751636    0.011584    11.00000    0.05092    0.03683 =
         0.01833    0.00190   -0.00869    0.00391
AFIX  43
H61   2    0.202192    0.778011   -0.002247    11.00000   -1.20000
AFIX   0
C14   1    0.081212    1.424630    0.113936    11.00000    0.01539    0.03898 =
         0.03809    0.00209   -0.00169    0.00751
C18   1    0.157383    1.246428    0.133345    11.00000    0.04353    0.03537 =
         0.01895    0.00252    0.00352   -0.00381
AFIX  43
H18   2    0.178042    1.271447    0.148182    11.00000   -1.20000
AFIX   0
C16   1    0.159468    1.209888    0.088858    11.00000    0.02510    0.02231 =
         0.02080    0.00147    0.00326    0.00605
C60   1    0.289565    0.712636    0.008470    11.00000    0.04511    0.03170 =
         0.01445   -0.00448   -0.00013   -0.00321
C17   1    0.190161    1.249164    0.111072    11.00000    0.04619    0.02559 =
         0.02794    0.00321   -0.00055   -0.00372
AFIX  43
H17   2    0.232550    1.277007    0.110780    11.00000   -1.20000
AFIX   0
C70   1    0.376133    0.696806   -0.020648    11.00000    0.05172    0.03580 =
         0.03610   -0.00777    0.01308   -0.01585
AFIX  43
H70   2    0.414250    0.731356   -0.020817    11.00000   -1.20000
AFIX   0
C29   1   -0.007444    1.195307    0.157009    11.00000    0.03401    0.03189 =
         0.04100    0.00252    0.02136    0.00919
AFIX  43
H29   2   -0.042624    1.233429    0.153843    11.00000   -1.20000
AFIX   0
C57   1    0.236997    0.711857    0.055726    11.00000    0.04104    0.01695 =
         0.01775   -0.00182    0.00288    0.00258
C59   1    0.325233    0.671136    0.028407    11.00000    0.03401    0.03308 =
         0.02574   -0.00382   -0.00257    0.00857
AFIX  43
H59   2    0.366667    0.643481    0.026214    11.00000   -1.20000
AFIX   0
C62   1    0.201499    0.751601    0.034935    11.00000    0.03652    0.02758 =
         0.02943   -0.00052   -0.00500    0.01237
AFIX  43
H62   2    0.159612    0.778686    0.036922    11.00000   -1.20000
AFIX   0
C48   1    0.349694    0.879336    0.079130    11.00000    0.04748    0.05085 =
         0.03250    0.00027    0.00854    0.01253
C2    1    0.169667    1.520149    0.016406    11.00000    0.03101    0.03384 =
         0.03355    0.00014    0.01342    0.00341
C75   1    0.389672    0.246927   -0.079194    11.00000    0.03110    0.05160 =
         0.04082   -0.01027    0.00739    0.00644
AFIX  43
H75   2    0.403234    0.196170   -0.082634    11.00000   -1.20000
AFIX   0
C9    1    0.347218    1.411218    0.119270    11.00000    0.02803    0.04738 =
         0.03045    0.00232   -0.00534   -0.00533
C53   1    0.060580    0.913557    0.023971    11.00000    0.03535    0.03589 =
         0.02837   -0.00651   -0.00961    0.01622
C50   1    0.325358    0.923385    0.035459    11.00000    0.04527    0.04313 =
         0.03532   -0.00117    0.00968    0.00347
C20   1    0.062990    1.166639    0.111736    11.00000    0.01609    0.02707 =
         0.03427   -0.00099    0.01050   -0.00553
AFIX  43
H20   2    0.020704    1.138737    0.112204    11.00000   -1.20000
AFIX   0
C52   1    0.046544    0.876249   -0.003254    11.00000    0.06011    0.07223 =
         0.03093   -0.02195   -0.02853    0.02198
C13   1    0.035041    1.391190    0.094971    11.00000    0.02664    0.06962 =
         0.04823    0.01287    0.00517    0.00324
AFIX  43
H13   2   -0.009163    1.373818    0.099018    11.00000   -1.20000
AFIX   0
C7    1    0.389329    1.461810    0.080974    11.00000    0.04650    0.05399 =
         0.04391    0.01855    0.01221   -0.00517
C43   1    0.305879    1.077610    0.108300    11.00000    0.02877    0.03967 =
         0.04501   -0.01164   -0.00787   -0.00108
C12   1    0.050563    1.382084    0.070493    11.00000    0.04673    0.04749 =
         0.03623    0.00373   -0.00417   -0.00937
C55   1    0.012694    0.960489    0.061475    11.00000    0.01989    0.03243 =
         0.04371   -0.00458    0.00103    0.00651
C68   1    0.230451    0.799972    0.133571    11.00000    0.33486    0.13277 =
         0.02753   -0.00165   -0.01937   -0.14408
AFIX 137
H68A  2    0.270431    0.765082    0.133570    11.00000   -1.50000
H68B  2    0.221114    0.809134    0.150968    11.00000   -1.50000
H68C  2    0.241371    0.848554    0.125774    11.00000   -1.50000
AFIX   0
C23   1    0.237515    1.264947    0.027844    11.00000    0.08386    0.04572 =
         0.03974   -0.00827    0.04056   -0.01614
C42   1    0.373341    1.123596    0.108571    11.00000    0.04192    0.07571 =
         0.05862   -0.01862   -0.00353   -0.00203
C31   1   -0.017140    1.079559    0.185840    11.00000    0.04465    0.03823 =
         0.02690    0.00111    0.01294   -0.00497
AFIX  43
H31   2   -0.004137    1.104065    0.201567    11.00000   -1.20000
AFIX   0
C51   1    0.350334    0.929027    0.008448    11.00000    0.07212    0.05443 =
         0.04463    0.00842    0.02323    0.02277
C40   1   -0.030495    0.784730    0.180998    11.00000    0.03764    0.03672 =
         0.02081    0.00247    0.00838   -0.00459
C10   1    0.365168    1.372884    0.145388    11.00000    0.09593    0.06460 =
         0.04956    0.03016   -0.04091   -0.02916
C69   1    0.106062    0.807923    0.125208    11.00000    0.24360    0.08889 =
         0.08050    0.04576    0.11285    0.08506
AFIX 137
H69A  2    0.113370    0.861370    0.120683    11.00000   -1.50000
H69B  2    0.105799    0.803831    0.143500    11.00000   -1.50000
H69C  2    0.060981    0.790050    0.116631    11.00000   -1.50000
AFIX   0
C45   1    0.214873    1.025337    0.131466    11.00000    0.06048    0.03573 =
         0.02930   -0.00342   -0.00530    0.01485
C37   1    0.151610    0.780799    0.217465    11.00000    0.06341    0.11314 =
         0.05198    0.00757   -0.00099    0.01749
C3    1    0.108603    1.562542    0.019177    11.00000    0.05043    0.06489 =
         0.02291    0.00708   -0.00542    0.01009
AFIX  43
H3    2    0.080027    1.580177    0.004577    11.00000   -1.20000
AFIX   0
C4    1    0.089002    1.579380    0.043356    11.00000    0.03777    0.03946 =
         0.03538    0.00197   -0.00152    0.00187
C44   1    0.277436    1.065109    0.130719    11.00000    0.04973    0.05218 =
         0.02991   -0.02064   -0.01129   -0.00411
AFIX  43
H44   2    0.301467    1.084320    0.145998    11.00000   -1.20000
AFIX   0
C49   1    0.369089    0.887675    0.054252    11.00000    0.03469    0.07600 =
         0.04220    0.01492    0.01676    0.02649
AFIX  43
H49   2    0.412976    0.868229    0.050596    11.00000   -1.20000
AFIX   0
C56   1   -0.055215    0.975259    0.074876    11.00000    0.02241    0.07794 =
         0.05409   -0.01705    0.00242   -0.00877
C73   1    0.440991    0.218947   -0.035262    11.00000    0.09713    0.05936 =
         0.04424   -0.01801   -0.00656    0.02357
C54   1    0.002512    0.925939    0.037097    11.00000    0.02471    0.05806 =
         0.05822   -0.02462   -0.00708    0.00059
AFIX  43
H54   2   -0.043190    0.911474    0.029838    11.00000   -1.20000
AFIX   0
C19   1    0.094125    1.206496    0.133379    11.00000    0.04558    0.02960 =
         0.01541    0.00110    0.00519    0.00244
C47   1    0.401713    0.842196    0.099768    11.00000    0.04728    0.12538 =
         0.05589    0.01808    0.03511    0.03425
C65   1    0.161486    0.762052    0.117645    11.00000    0.07132    0.03710 =
         0.01885    0.00639    0.01093    0.01032
C81   1    0.201810    0.459211   -0.095708    11.00000    0.07690    0.04985 =
         0.04488   -0.01479   -0.01484    0.01878
C30   1   -0.049976    0.997643    0.156843    11.00000    0.04185    0.04155 =
         0.03364   -0.00088    0.00965   -0.00843
AFIX  43
H30   2   -0.064793    0.950807    0.148948    11.00000   -1.20000
AFIX   0
C11   1   -0.001018    1.347484    0.049722    11.00000    0.02082    0.09624 =
         0.05332    0.03187   -0.00615   -0.00097
C74   1    0.401931    0.274370   -0.054685    11.00000    0.02131    0.04763 =
         0.04280   -0.00762   -0.00039    0.00487
C27   1    0.312466    1.145996    0.034060    11.00000    0.06377    0.07083 =
         0.08023    0.02046    0.04189    0.02469
AFIX 137
H27A  2    0.335966    1.177628    0.047684    11.00000   -1.50000
H27B  2    0.339520    1.147130    0.019610    11.00000   -1.50000
H27C  2    0.309218    1.093247    0.039986    11.00000   -1.50000
AFIX   0
C39   1    0.035496    0.764889    0.191256    11.00000    0.04028    0.04243 =
         0.04061    0.00487    0.00781    0.00289
AFIX  43
H39   2    0.053050    0.716428    0.187025    11.00000   -1.20000
AFIX   0
C35   1   -0.072793    0.865964    0.258056    11.00000    0.04016    0.04918 =
         0.03428    0.00327    0.00957   -0.00283
C5    1    0.021829    1.627863    0.044856    11.00000    0.03355    0.07168 =
         0.04056    0.00154   -0.01153    0.01997
C76   1    0.357567    0.292475   -0.099152    11.00000    0.04292    0.05264 =
         0.04018   -0.01748    0.00796    0.00284
C26   1    0.166365    1.298472    0.012684    11.00000    0.11134    0.05641 =
         0.03470   -0.00093   -0.01129    0.01502
AFIX 137
H26A  2    0.128791    1.260472    0.012599    11.00000   -1.50000
H26B  2    0.174307    1.310064   -0.004707    11.00000   -1.50000
H26C  2    0.152732    1.345266    0.020939    11.00000   -1.50000
AFIX   0
C38   1    0.080064    0.812966    0.208090    11.00000    0.03451    0.04847 =
         0.03100    0.00604    0.00053    0.00486
C15   1    0.059394    1.430860    0.141261    11.00000    0.06279    0.05720 =
         0.03877    0.00197    0.01759   -0.00102
C82   1    0.171499    0.517894   -0.115563    11.00000    0.08287    0.05469 =
         0.09251   -0.00218   -0.02880   -0.00204
C25   1    0.297390    1.311705    0.021405    11.00000    0.08843    0.04475 =
         0.04837    0.00499    0.02926    0.00173
AFIX 137
H25A  2    0.287719    1.365877    0.024141    11.00000   -1.50000
H25B  2    0.303812    1.303510    0.003671    11.00000   -1.50000
H25C  2    0.340200    1.296622    0.032151    11.00000   -1.50000
AFIX   0
C24   1    0.234720    1.178839    0.025675    11.00000    0.07791    0.03133 =
         0.03388   -0.00030    0.02889   -0.00451
C8    1    0.402786    1.423916    0.105021    11.00000    0.03231    0.09220 =
         0.05577    0.03294   -0.00090   -0.00144
AFIX  43
H8    2    0.448936    1.407714    0.111140    11.00000   -1.20000
AFIX   0
C1    1    0.189455    1.512255   -0.010837    11.00000    0.04720    0.04354 =
         0.03085    0.00008    0.00099    0.00270
C64   1    0.174701    0.679600    0.121222    11.00000    0.06380    0.06300 =
         0.06262    0.00008    0.00851    0.00097
C34   1   -0.050463    0.931339    0.271050    11.00000    0.07578    0.06020 =
         0.02121   -0.00221    0.00255   -0.02362
AFIX  43
H34   2   -0.051195    0.932852    0.288789    11.00000   -1.20000
AFIX   0
C33   1   -0.026756    0.995524    0.258900    11.00000    0.08205    0.04453 =
         0.03351   -0.01088    0.00721   -0.01289
C80   1    0.164512    0.392656   -0.093936    11.00000    0.04578    0.05856 =
         0.04428   -0.00463   -0.01078    0.00162
AFIX  43
H80   2    0.123551    0.383860   -0.105412    11.00000   -1.20000
AFIX   0
C46   1    0.183371    1.019167    0.157156    11.00000    0.06212    0.05144 =
         0.03943   -0.01372    0.00608    0.01525
C72   1    0.410883    0.496275   -0.020662    11.00000    0.04444    0.04870 =
         0.02830   -0.01034   -0.00174    0.01185
AFIX  43
H72   2    0.432007    0.450447   -0.013933    11.00000   -1.20000
AFIX   0
C77   1    0.350125    0.256654   -0.126111    11.00000    0.05601    0.08839 =
         0.03533   -0.01526    0.00145   -0.00188
C79   1    0.185961    0.336989   -0.075346    11.00000    0.03652    0.05780 =
         0.03998   -0.00489    0.00340    0.00267
C36   1   -0.102490    0.798616    0.272682    11.00000    0.10707    0.05096 =
         0.03050    0.00443   -0.00135   -0.02771
C41   1   -0.073711    0.726610    0.163770    11.00000    0.07260    0.03636 =
         0.04783   -0.01353    0.00912   -0.00365

TB3   7    0.495364    0.056060    0.250832    11.00000    0.03216    0.01768 =
         0.02278    0.00133    0.00553    0.00024
CU3   3    0.781459    0.104249    0.142061    11.00000    0.07199    0.04358 =
         0.03723    0.01275   -0.00842   -0.01241
F67   4    0.547326    0.183094    0.339499    11.00000    0.21119    0.10950 =
         0.04596   -0.03064   -0.01437    0.09532
F68   4    0.503958    0.071936    0.344503    11.00000    0.12126    0.26184 =
         0.05412   -0.01190    0.04627    0.00123
F85   4    0.887164    0.333727    0.173140    11.00000    0.08361    0.07972 =
         0.15787   -0.04344    0.06474   -0.03005
F73   4    0.370095   -0.182546    0.206398    11.00000    0.05966    0.04896 =
         0.10041   -0.01465   -0.00408   -0.02221
F76   4    0.545336    0.051357    0.150777    11.00000    0.09442    0.22824 =
         0.09191    0.09727    0.04956    0.05149
F88   4    0.633996    0.284525    0.094486    11.00000    0.16538    0.27740 =
         0.04964    0.05260    0.02136    0.12599
F75   4    0.344540   -0.120160    0.170443    11.00000    0.13304    0.21083 =
         0.04584   -0.02127   -0.02338   -0.11174
F79   4    0.720449   -0.094177    0.086440    11.00000    0.24963    0.08752 =
         0.14483   -0.02731   -0.02634   -0.05653
F90   4    0.564634    0.259008    0.121222    11.00000    0.08196    0.43121 =
         0.17679    0.16662    0.03436    0.08299
F74   4    0.299350   -0.085483    0.204097    11.00000    0.03404    0.10740 =
         0.10793    0.00580   -0.01820   -0.00652
F86   4    0.854320    0.275444    0.204830    11.00000    0.26114    0.08702 =
         0.08268   -0.00846   -0.05647   -0.05426
F80   4    0.635537   -0.024479    0.081685    11.00000    0.04568    0.21112 =
         0.45742   -0.22413   -0.03425   -0.02067
F81   4    0.708603   -0.030499    0.055147    11.00000    0.22384    0.16131 =
         0.09818   -0.00109    0.01813   -0.11015
F69   4    0.611480    0.090675    0.356031    11.00000    0.11060    0.15069 =
         0.02300   -0.00217   -0.00667    0.05572
F89   4    0.616945    0.353685    0.123522    11.00000    0.26226    0.26035 =
         0.15253   -0.00806   -0.07375    0.19140
F70   4    0.783798    0.047670    0.299438    11.00000    0.03053    0.13864 =
         0.06980   -0.04438   -0.01663    0.00210
F61   4    0.369255    0.279129    0.201790    11.00000    0.09081    0.03485 =
         0.03108    0.00674   -0.01260   -0.00406
F87   4    0.797838    0.371711    0.189121    11.00000    0.09650    0.09785 =
         0.15567   -0.06683    0.04891   -0.00209
F63   4    0.345251    0.178741    0.179297    11.00000    0.10145    0.05285 =
         0.02502   -0.00114   -0.01322   -0.00600
F62   4    0.264903    0.230419    0.198617    11.00000    0.04678    0.14035 =
         0.07757    0.06008    0.00089    0.03436
F71   4    0.747062   -0.045154    0.274465    11.00000    0.05008    0.07851 =
         0.11661   -0.04690   -0.01826    0.02051
F64   4    0.243789    0.034354    0.281070    11.00000    0.15231    0.06142 =
         0.21964   -0.02612    0.15098   -0.03225
F65   4    0.232579    0.154539    0.283856    11.00000    0.07509    0.07059 =
         0.09868    0.01265    0.05820    0.03137
F72   4    0.759624    0.068039    0.259150    11.00000    0.04457    0.14010 =
         0.08039   -0.00144    0.01106   -0.00987
F77   4    0.629111    0.058961    0.176907    11.00000    0.10112    0.17868 =
         0.09758   -0.07421    0.06817   -0.05967
F84   4    0.795824    0.281579    0.075719    11.00000    0.14795    0.05589 =
         0.09394    0.02456    0.05322    0.01842
F82   4    0.842061    0.200580    0.052977    11.00000    0.12265    0.10421 =
         0.04696   -0.01018    0.03355   -0.02308
F66   4    0.310661    0.097311    0.307430    11.00000    0.10439    0.23526 =
         0.04933    0.03612    0.03093    0.03123
F83   4    0.898721    0.245548    0.087421    11.00000    0.09339    0.15760 =
         0.06977    0.04123   -0.00758   -0.06829
F78   4    0.600909   -0.049292    0.162215    11.00000    0.16020    0.05926 =
         0.12549   -0.01714    0.10000    0.01295
O32   6    0.387613    0.070137    0.269340    11.00000    0.04428    0.01819 =
         0.02963    0.00545    0.00605    0.01148
O30   6    0.544988    0.037957    0.211594    11.00000    0.03102    0.03067 =
         0.02440   -0.00129   -0.00119    0.00819
O35   6    0.695883   -0.191798    0.187533    11.00000    0.01822    0.04284 =
         0.03279   -0.00342    0.01339   -0.00551
O33   6    0.417633    0.136512    0.223822    11.00000    0.02467    0.03768 =
         0.03253    0.01096    0.00536    0.00052
O31   6    0.425557   -0.035738    0.225528    11.00000    0.04174    0.04416 =
         0.02627   -0.00142   -0.00618   -0.00584
O29   6    0.619529    0.038311    0.262540    11.00000    0.04881    0.02742 =
         0.02151   -0.00228   -0.00571   -0.00057
O27   6    0.548198    0.181485    0.249330    11.00000    0.03751    0.02196 =
         0.02512    0.00121    0.01246    0.00183
O34   6    0.500758   -0.064617    0.273112    11.00000    0.03333    0.01659 =
         0.02768    0.00026    0.00678   -0.00597
O28   6    0.521723    0.089102    0.294958    11.00000    0.04264    0.02592 =
         0.02509    0.00100    0.00251    0.00574
O36   6    0.749324    0.025330    0.117359    11.00000    0.09165    0.05339 =
         0.04554    0.01087   -0.01506   -0.02851
O37   6    0.823387    0.165984    0.116248    11.00000    0.05777    0.04685 =
         0.03411    0.00748    0.00330   -0.00534
O39   6    0.809398    0.184641    0.166970    11.00000    0.05496    0.04327 =
         0.04023    0.00780   -0.00061   -0.00407
O38   6    0.683238    0.168719    0.131238    11.00000    0.05335    0.08746 =
         0.05565    0.01538    0.00334    0.00537
N12   5    0.471870   -0.131962    0.271554    11.00000    0.01404    0.01299 =
         0.02689    0.00186    0.00606   -0.00641
N11   5    0.547513    0.246154    0.237570    11.00000    0.01752    0.01954 =
         0.02683    0.00139    0.00270    0.00025
N13   5    0.776443   -0.084808    0.188713    11.00000    0.02595    0.03579 =
         0.03304    0.00842    0.01124    0.00095
N15   5    0.782215    0.024848    0.169265    11.00000    0.03258    0.04205 =
         0.03612    0.00641    0.00615   -0.00390
N14   5    0.793267   -0.032876    0.207712    11.00000    0.05011    0.04305 =
         0.03281    0.00739    0.00371   -0.00285
C101  1    0.491166   -0.190221    0.256658    11.00000    0.01613    0.01569 =
         0.02406   -0.00197    0.00003   -0.00363
C93   1    0.357254   -0.112031    0.195502    11.00000    0.06323    0.08395 =
         0.04190    0.00202   -0.01704   -0.03279
C119  1    0.622866    0.280283    0.116669    11.00000    0.14540    0.15962 =
         0.08465    0.06559    0.07122    0.12250
C102  1    0.544782   -0.187495    0.239136    11.00000    0.01411    0.01773 =
         0.01740    0.00150    0.00115    0.00299
C122  1    0.787737    0.253848    0.165853    11.00000    0.03633    0.05949 =
         0.04417    0.00588    0.02031   -0.00436
C123  1    0.831501    0.308636    0.183764    11.00000    0.10800    0.04950 =
         0.06592   -0.00885    0.03476   -0.00783
C120  1    0.683447    0.238742    0.134601    11.00000    0.05511    0.10979 =
         0.04348    0.02847    0.03509    0.03505
C114  1    0.697615   -0.025985    0.078899    11.00000    0.09586    0.06719 =
         0.05774    0.00394   -0.01453   -0.02859
C88   1    0.560011    0.109392    0.338134    11.00000    0.07612    0.10843 =
         0.02518   -0.00653   -0.00262    0.03153
C121  1    0.730439    0.284346    0.150629    11.00000    0.06195    0.06233 =
         0.05375    0.01252    0.02715    0.01931
AFIX  43
H121  2    0.722642    0.337896    0.151035    11.00000   -1.20000
AFIX   0
C111  1    0.586883    0.258894    0.214664    11.00000    0.03752    0.02671 =
         0.02478    0.00287    0.01213   -0.00038
C84   1    0.356007    0.161383    0.224118    11.00000    0.00967    0.03096 =
         0.03318   -0.00234   -0.00494   -0.00102
C105  1    0.648202   -0.186706    0.205630    11.00000    0.03187    0.02468 =
         0.02570    0.00466    0.00911    0.00844
C86   1    0.330996    0.107022    0.264210    11.00000    0.05352    0.02716 =
         0.03274   -0.00089    0.01197   -0.00222
C104  1    0.588379   -0.231295    0.200052    11.00000    0.03263    0.03119 =
         0.01643   -0.00436    0.00302   -0.00556
AFIX  43
H104  2    0.582569   -0.260770    0.185020    11.00000   -1.20000
AFIX   0
C106  1    0.657450   -0.141042    0.227467    11.00000    0.02041    0.02820 =
         0.02899    0.00501    0.00530   -0.00625
AFIX  43
H106  2    0.697816   -0.109643    0.230960    11.00000   -1.20000
AFIX   0
C91   1    0.661250    0.046839    0.282556    11.00000    0.04012    0.02871 =
         0.03342   -0.00511   -0.00447   -0.00346
C109  1    0.796542    0.032055    0.195278    11.00000    0.03104    0.04221 =
         0.04188    0.00479    0.00580   -0.00604
AFIX  43
H109  2    0.807712    0.079503    0.203410    11.00000   -1.20000
AFIX   0
C112  1    0.539004    0.228883    0.191339    11.00000    0.06810    0.04049 =
         0.02182   -0.00491    0.01292   -0.00645
AFIX 137
H11A  2    0.527085    0.175267    0.194020    11.00000   -1.50000
H11B  2    0.563744    0.232983    0.176362    11.00000   -1.50000
H11C  2    0.495877    0.259402    0.188872    11.00000   -1.50000
AFIX   0
C117  1    0.807842    0.157107    0.092314    11.00000    0.04136    0.05062 =
         0.04817    0.00711    0.01171    0.00443
C96   1    0.527665    0.003052    0.191248    11.00000    0.03280    0.03672 =
         0.02289    0.00090   -0.00048    0.01231
C118  1    0.838773    0.220990    0.076674    11.00000    0.10495    0.06014 =
         0.03295    0.00837    0.00638   -0.00984
C103  1    0.536025   -0.233055    0.216645    11.00000    0.02096    0.02568 =
         0.02534    0.00250   -0.00218   -0.00220
AFIX  43
H103  2    0.495511   -0.264101    0.212916    11.00000   -1.20000
AFIX   0
C107  1    0.605283   -0.142911    0.244119    11.00000    0.03267    0.01818 =
         0.02712   -0.00228   -0.00062    0.00004
AFIX  43
H107  2    0.611589   -0.113073    0.259068    11.00000   -1.20000
AFIX   0
C100  1    0.414106   -0.110952    0.310755    11.00000    0.04533    0.03461 =
         0.04368   -0.01215    0.02398   -0.00669
AFIX 137
H10A  2    0.458988   -0.124334    0.320520    11.00000   -1.50000
H10B  2    0.375399   -0.127517    0.319908    11.00000   -1.50000
H10C  2    0.411658   -0.055471    0.308277    11.00000   -1.50000
AFIX   0
C92   1    0.738939    0.029376    0.279341    11.00000    0.02458    0.07758 =
         0.05077   -0.02379   -0.01171   -0.00209
C97   1    0.575281    0.014067    0.170168    11.00000    0.06054    0.04474 =
         0.03028   -0.00913   -0.00022   -0.00127
C113  1    0.655163    0.215329    0.217742    11.00000    0.03281    0.03173 =
         0.05451    0.00742    0.02076    0.00322
AFIX 137
H11D  2    0.684283    0.232920    0.232982    11.00000   -1.50000
H11E  2    0.680070    0.224126    0.203009    11.00000   -1.50000
H11F  2    0.645539    0.160609    0.219236    11.00000   -1.50000
AFIX   0
C98   1    0.408305   -0.150683    0.285175    11.00000    0.02540    0.02332 =
         0.03283   -0.00002    0.00995   -0.00176
C85   1    0.310606    0.151325    0.242843    11.00000    0.02765    0.03325 =
         0.04371    0.00524    0.00815    0.00708
AFIX  43
H85   2    0.265722    0.174964    0.240872    11.00000   -1.20000
AFIX   0
C89   1    0.575452    0.087175    0.310802    11.00000    0.05404    0.03937 =
         0.02341   -0.00307   -0.00484    0.00435
C90   1    0.645245    0.069567    0.306461    11.00000    0.04488    0.06931 =
         0.03197   -0.00678   -0.01293    0.00782
AFIX  43
H90   2    0.681948    0.073223    0.320008    11.00000   -1.20000
AFIX   0
C94   1    0.422075   -0.058529    0.202695    11.00000    0.04701    0.03630 =
         0.04002    0.00550   -0.01744   -0.00690
C83   1    0.331954    0.212633    0.200727    11.00000    0.04859    0.04120 =
         0.03138    0.00276   -0.00007    0.00381
C110  1    0.769884   -0.050019    0.166307    11.00000    0.03782    0.04525 =
         0.03303    0.00638    0.01126   -0.00147
AFIX  43
H110  2    0.758164   -0.074837    0.150557    11.00000   -1.20000
AFIX   0
C95   1    0.467997   -0.042874    0.184866    11.00000    0.04068    0.05758 =
         0.03167   -0.00956   -0.00237   -0.00831
AFIX  43
H95   2    0.458819   -0.063395    0.168343    11.00000   -1.20000
AFIX   0
C115  1    0.742073    0.037190    0.093593    11.00000    0.06139    0.05931 =
         0.04334    0.00467   -0.00736   -0.00194
C116  1    0.766119    0.097780    0.079975    11.00000    0.04170    0.05350 =
         0.04004    0.00436    0.00158   -0.00521
AFIX  43
H116  2    0.754476    0.099478    0.062197    11.00000   -1.20000
AFIX   0
C108  1    0.764790   -0.168665    0.193993    11.00000    0.02085    0.03385 =
         0.05263    0.00654    0.01255    0.01271
AFIX  43
H108  2    0.801037   -0.201979    0.201018    11.00000   -1.20000
AFIX   0
C99   1    0.342979   -0.122533    0.268095    11.00000    0.02013    0.03237 =
         0.06497    0.01017    0.01559    0.00611
AFIX 137
H99A  2    0.349533   -0.068964    0.263547    11.00000   -1.50000
H99B  2    0.301553   -0.126992    0.277114    11.00000   -1.50000
H99C  2    0.336277   -0.153729    0.252753    11.00000   -1.50000
AFIX   0
C87   1    0.278209    0.097300    0.283830    11.00000    0.05059    0.04180 =
         0.06028    0.01418    0.02738    0.00945
HKLF 4 1 -1 0 0 0 1 0 0 0 -1

REM  1 in P-1 #2 New: P21/c New: New: P21/c
REM R1 =  0.0686 for   17846 Fo > 4sig(Fo)  and  0.1084 for all   25673 data
REM   2470 parameters refined using     72 restraints

END

WGHT      0.0634    146.0161

REM Instructions for potential hydrogen bonds
EQIV $1 x, y-1, z
HTAB C67 F15_$1
HTAB C67 O2_$1
EQIV $2 x-1, y+1, z
HTAB C29 F85_$2
HTAB C59 N9
HTAB C20 F26
HTAB C20 N4
HTAB C68 F24
HTAB C68 O16
HTAB C69 O14
EQIV $3 -x, -y+3, -z
HTAB C3 F17_$3
EQIV $4 x, y+1, z
HTAB C44 F63_$4
HTAB C27 O17
HTAB C27 O15
HTAB C26 O4
HTAB C25 O1
HTAB C106 F71
HTAB C106 N14
HTAB C112 O30
HTAB C112 F61
EQIV $5 -x, y-1/2, -z+1/2
HTAB C85 F35_$5
HTAB C99 O32
HTAB C99 O31
HTAB C99 F73

REM Highest difference peak  2.338,  deepest hole -1.190,  1-sigma level  0.123
Q1    1   0.3175  1.4000  0.1633  11.00000  0.05    2.34
Q2    1   0.2737  0.7187  0.1395  11.00000  0.05    1.74
Q3    1   0.1666  0.7110  0.2057  11.00000  0.05    1.68
Q4    1   0.3791  0.1778 -0.0214  11.00000  0.05    1.65
Q5    1   0.4530  0.7982  0.0883  11.00000  0.05    1.44
Q6    1   0.0775  0.7257  0.1110  11.00000  0.05    1.27
Q7    1   0.2853  0.2812 -0.1383  11.00000  0.05    1.26
Q8    1   0.4469  0.2544 -0.0090  11.00000  0.05    1.26
Q9    1   0.2185  0.6908  0.1259  11.00000  0.05    1.25
Q10   1   0.5137  1.5011  0.0849  11.00000  0.05    1.25
Q11   1   0.3002  0.1998 -0.1279  11.00000  0.05    1.22
Q12   1   0.5022  1.4134  0.0670  11.00000  0.05    1.11
Q13   1   0.6524  0.0118  0.0582  11.00000  0.05    1.02
Q14   1   0.0503  1.0411  0.2952  11.00000  0.05    0.95
Q15   1   0.2629  1.4909  0.0697  11.00000  0.05    0.95
Q16   1   0.4823  0.8871  0.0985  11.00000  0.05    0.94
Q17   1   0.6433 -0.0466  0.0870  11.00000  0.05    0.87
Q18   1   0.2018  0.8198  0.2047  11.00000  0.05    0.87
Q19   1   0.1987  0.7964  0.1971  11.00000  0.05    0.85
Q20   1   0.1545  0.6197  0.1353  11.00000  0.05    0.84
;
_shelx_res_checksum              21921
_shelx_fab_file                  
;
    0    0    8     -5.26      0.00
    0    0   10    -10.61      0.00
    0    0   12     -7.92      0.00
    0    0   14     -6.80      0.00
    0    0   16      1.92      0.00
    0    0   18      5.82      0.00
    0    0   20      0.27      0.00
    0    0   22     -5.04      0.00
    0    0   24      2.63      0.00
    0    0   26     -1.53      0.00
    0    0   28      2.11      0.00
    0    0   30     -1.16      0.00
    0    0   32      3.78      0.00
    0    0   34      3.25      0.00
    0    0   36     -1.06      0.00
    0    0   38     -2.58      0.00
    0    0   40     -1.76      0.00
    0    0   42     -1.72      0.00
    0    0   44      0.15      0.00
    0    0   46      1.40      0.00
    0    0   48      6.84      0.00
    0    0   50      0.52      0.00
    0    0   52      0.35      0.00
    0    0   54     -3.25      0.00
    0    0   56     -0.27      0.00
    0    0   58      1.18      0.00
    0    0   60     -1.67      0.00
    0    1    7    -25.73      0.00
    0    1    8     -4.08      0.00
    0    1    9     -6.50      0.00
    0    1   10      4.77      0.00
    0    1   11    -15.09      0.00
    0    1   12     14.64      0.00
    0    1   13      6.31      0.00
    0    1   14      0.95      0.00
    0    1   15      1.42      0.00
    0    1   16     -1.42      0.00
    0    1   17     -5.43      0.00
    0    1   18     -1.50      0.00
    0    1   19      2.41      0.00
    0    1   20     -0.31      0.00
    0    1   21     -0.39      0.00
    0    1   22     -1.44      0.00
    0    1   23      0.24      0.00
    0    1   24     -0.70      0.00
    0    1   25     -1.34      0.00
    0    1   26      1.43      0.00
    0    1   27     -0.54      0.00
    0    1   28      1.03      0.00
    0    1   29      4.66      0.00
    0    1   30      0.33      0.00
    0    1   31      1.40      0.00
    0    1   32     -1.57      0.00
    0    1   33      0.40      0.00
    0    1   34      0.17      0.00
    0    1   35     -0.59      0.00
    0    1   36     -2.92      0.00
    0    1   37     -0.35      0.00
    0    1   38     -1.23      0.00
    0    1   39      0.03      0.00
    0    1   40     -0.27      0.00
    0    1   41     -1.89      0.00
    0    1   42      2.89      0.00
    0    1   43      1.81      0.00
    0    1   44      0.65      0.00
    0    1   45      0.82      0.00
    0    1   46      0.49      0.00
    0    1   47      0.79      0.00
    0    1   48     -0.35      0.00
    0    1   49      1.05      0.00
    0    1   50      0.54      0.00
    0    1   51      1.06      0.00
    0    1   52     -1.72      0.00
    0    1   53      1.39      0.00
    0    1   54     -2.55      0.00
    0    1   55     -2.82      0.00
    0    1   56     -0.81      0.00
    0    1   57     -1.06      0.00
    0    1   58      0.69      0.00
    0    1   59     -1.70      0.00
    0    1   60      1.21      0.00
    0    1   61      0.36      0.00
    0    1   62     -1.27      0.00
    0    1   63     -0.29      0.00
    0    1   64     -0.86      0.00
    0    1   65     -2.14      0.00
    0    1   66     -0.89      0.00
    0    2    4      7.78      0.00
    0    2    5    -17.06      0.00
    0    2    6      0.04      0.00
    0    2    8     14.56      0.00
    0    2   10      0.90      0.00
    0    2   11     -4.90      0.00
    0    2   12     -4.57      0.00
    0    2   13     -2.19      0.00
    0    2   14     -5.63      0.00
    0    2   15      5.31      0.00
    0    2   16     -2.23      0.00
    0    2   17      3.03      0.00
    0    2   18      1.64      0.00
    0    2   19     -0.67      0.00
    0    2   20      0.58      0.00
    0    2   21     -2.93      0.00
    0    2   22     -2.59      0.00
    0    2   23      0.88      0.00
    0    2   24      2.73      0.00
    0    2   25     -1.32      0.00
    0    2   26     -1.33      0.00
    0    2   27      0.07      0.00
    0    2   28      3.25      0.00
    0    2   29      0.12      0.00
    0    2   30     -1.19      0.00
    0    2   31      2.18      0.00
    0    2   32      0.69      0.00
    0    2   33     -2.19      0.00
    0    2   34      0.35      0.00
    0    2   35     -2.64      0.00
    0    2   36     -1.37      0.00
    0    2   37     -2.27      0.00
    0    2   38     -0.31      0.00
    0    2   39      0.38      0.00
    0    2   40      0.58      0.00
    0    2   41     -1.41      0.00
    0    2   42      1.86      0.00
    0    2   43      0.77      0.00
    0    2   44      0.95      0.00
    0    2   45      1.57      0.00
    0    2   46     -1.62      0.00
    0    2   47      1.44      0.00
    0    2   48      1.24      0.00
    0    2   49     -2.68      0.00
    0    2   50     -1.30      0.00
    0    2   51     -3.94      0.00
    0    2   52      1.52      0.00
    0    2   53     -1.65      0.00
    0    2   54     -1.42      0.00
    0    2   55      0.42      0.00
    0    2   56     -0.88      0.00
    0    2   57      0.28      0.00
    0    2   58      0.25      0.00
    0    2   59     -2.29      0.00
    0    2   60     -1.32      0.00
    0    2   61     -0.30      0.00
    0    2   62      0.37      0.00
    0    2   63     -0.06      0.00
    0    2   64     -1.75      0.00
    0    2   65      2.17      0.00
    0    3    1     -3.58      0.00
    0    3    2      2.98      0.00
    0    3    3      1.33      0.00
    0    3    4      2.72      0.00
    0    3    5      5.61      0.00
    0    3    6    -10.71      0.00
    0    3    7     -6.49      0.00
    0    3    8      2.28      0.00
    0    3    9      8.94      0.00
    0    3   10     -7.89      0.00
    0    3   11     -2.72      0.00
    0    3   12      3.71      0.00
    0    3   13      1.14      0.00
    0    3   14     -4.52      0.00
    0    3   15     -2.25      0.00
    0    3   16      1.35      0.00
    0    3   17     -4.25      0.00
    0    3   18      2.27      0.00
    0    3   19     -0.08      0.00
    0    3   20      0.56      0.00
    0    3   21     -0.59      0.00
    0    3   22     -1.91      0.00
    0    3   23      1.19      0.00
    0    3   24     -1.20      0.00
    0    3   25      1.90      0.00
    0    3   26      1.38      0.00
    0    3   27     -2.31      0.00
    0    3   28      0.45      0.00
    0    3   29      0.54      0.00
    0    3   30     -1.52      0.00
    0    3   31     -3.11      0.00
    0    3   32     -3.30      0.00
    0    3   33      0.46      0.00
    0    3   34      0.88      0.00
    0    3   35     -2.53      0.00
    0    3   36     -1.65      0.00
    0    3   37      0.42      0.00
    0    3   38     -0.22      0.00
    0    3   39      1.55      0.00
    0    3   40     -1.44      0.00
    0    3   41     -0.25      0.00
    0    3   42      2.13      0.00
    0    3   43      0.45      0.00
    0    3   44     -0.78      0.00
    0    3   45     -1.08      0.00
    0    3   46      0.52      0.00
    0    3   47      1.28      0.00
    0    3   48     -1.65      0.00
    0    3   49     -0.06      0.00
    0    3   50      0.82      0.00
    0    3   51     -0.81      0.00
    0    3   52     -2.03      0.00
    0    3   53     -0.71      0.00
    0    3   54     -2.24      0.00
    0    3   55      0.60      0.00
    0    3   56     -1.23      0.00
    0    3   57      1.72      0.00
    0    3   58      0.52      0.00
    0    3   59      0.48      0.00
    0    3   60      1.76      0.00
    0    3   61     -0.35      0.00
    0    3   62     -1.11      0.00
    0    3   63      0.92      0.00
    0    3   64      0.55      0.00
    0    3   65     -0.10      0.00
    0    4    0      4.53      0.00
    0    4    1     -6.53      0.00
    0    4    2     -4.34      0.00
    0    4    3     -1.83      0.00
    0    4    4      4.04      0.00
    0    4    5     -0.63      0.00
    0    4    6      5.54      0.00
    0    4    7     -0.86      0.00
    0    4    8     -3.69      0.00
    0    4    9     -0.79      0.00
    0    4   10     -5.70      0.00
    0    4   11     -2.56      0.00
    0    4   12     -4.07      0.00
    0    4   13     -2.44      0.00
    0    4   14      3.34      0.00
    0    4   15      1.11      0.00
    0    4   16      1.43      0.00
    0    4   17      0.35      0.00
    0    4   18      0.07      0.00
    0    4   19      1.65      0.00
    0    4   20     -1.54      0.00
    0    4   21      0.33      0.00
    0    4   22     -2.88      0.00
    0    4   23      0.64      0.00
    0    4   24      1.07      0.00
    0    4   25     -3.11      0.00
    0    4   26     -2.32      0.00
    0    4   27     -1.89      0.00
    0    4   28      1.45      0.00
    0    4   29     -1.28      0.00
    0    4   30     -1.75      0.00
    0    4   31      1.92      0.00
    0    4   32     -2.01      0.00
    0    4   33     -1.19      0.00
    0    4   34     -1.54      0.00
    0    4   35     -1.56      0.00
    0    4   36     -0.39      0.00
    0    4   37      0.25      0.00
    0    4   38      1.33      0.00
    0    4   39      2.53      0.00
    0    4   40      0.68      0.00
    0    4   41      1.41      0.00
    0    4   42      1.45      0.00
    0    4   43      0.36      0.00
    0    4   44      1.52      0.00
    0    4   45     -0.35      0.00
    0    4   46     -1.82      0.00
    0    4   47      1.54      0.00
    0    4   48     -1.16      0.00
    0    4   49      0.09      0.00
    0    4   50     -2.15      0.00
    0    4   51     -0.31      0.00
    0    4   52      1.99      0.00
    0    4   53     -1.14      0.00
    0    4   54      1.54      0.00
    0    4   55      0.89      0.00
    0    4   56     -0.68      0.00
    0    4   57      0.38      0.00
    0    4   58      0.97      0.00
    0    4   59     -0.10      0.00
    0    4   60     -0.33      0.00
    0    4   61     -0.78      0.00
    0    4   62      2.27      0.00
    0    4   63     -0.28      0.00
    0    4   64     -1.24      0.00
    0    5    1     -4.27      0.00
    0    5    2     -0.37      0.00
    0    5    3      2.30      0.00
    0    5    4     -3.74      0.00
    0    5    5      6.53      0.00
    0    5    6     -2.64      0.00
    0    5    7     -4.55      0.00
    0    5    8      1.44      0.00
    0    5    9      0.56      0.00
    0    5   10     -2.06      0.00
    0    5   11     -4.54      0.00
    0    5   12      1.24      0.00
    0    5   13      1.98      0.00
    0    5   14      0.14      0.00
    0    5   15      1.92      0.00
    0    5   16     -0.01      0.00
    0    5   17     -0.07      0.00
    0    5   18      2.29      0.00
    0    5   19     -0.48      0.00
    0    5   20     -0.13      0.00
    0    5   21     -1.36      0.00
    0    5   22     -0.02      0.00
    0    5   23     -1.46      0.00
    0    5   24     -1.35      0.00
    0    5   25     -0.10      0.00
    0    5   26     -1.42      0.00
    0    5   27     -2.02      0.00
    0    5   28     -0.98      0.00
    0    5   29      0.35      0.00
    0    5   30     -2.07      0.00
    0    5   31     -1.47      0.00
    0    5   32     -0.24      0.00
    0    5   33      2.18      0.00
    0    5   34      2.27      0.00
    0    5   35     -0.35      0.00
    0    5   36      1.84      0.00
    0    5   37      0.54      0.00
    0    5   38      1.96      0.00
    0    5   39      1.75      0.00
    0    5   40     -0.17      0.00
    0    5   41      0.75      0.00
    0    5   42      1.11      0.00
    0    5   43      0.86      0.00
    0    5   44     -0.22      0.00
    0    5   45     -1.63      0.00
    0    5   46      1.38      0.00
    0    5   47      0.27      0.00
    0    5   48      0.00      0.00
    0    5   49     -0.81      0.00
    0    5   50      0.94      0.00
    0    5   51     -1.11      0.00
    0    5   52      0.21      0.00
    0    5   53     -1.49      0.00
    0    5   54      0.56      0.00
    0    5   55      0.48      0.00
    0    5   56      0.08      0.00
    0    5   57      1.22      0.00
    0    5   58     -0.46      0.00
    0    5   59      0.15      0.00
    0    5   60     -1.43      0.00
    0    5   61     -2.26      0.00
    0    5   62     -2.13      0.00
    0    5   63     -0.69      0.00
    0    5   64     -0.54      0.00
    0    6    0      3.95      0.00
    0    6    1      1.09      0.00
    0    6    2     -1.94      0.00
    0    6    3      1.36      0.00
    0    6    4     -0.83      0.00
    0    6    5      2.85      0.00
    0    6    6      1.93      0.00
    0    6    7     -5.42      0.00
    0    6    8      0.68      0.00
    0    6    9     -1.13      0.00
    0    6   10      1.71      0.00
    0    6   11     -0.24      0.00
    0    6   12     -1.05      0.00
    0    6   13      2.12      0.00
    0    6   14      1.77      0.00
    0    6   15      2.78      0.00
    0    6   16      0.28      0.00
    0    6   17     -0.13      0.00
    0    6   18      1.09      0.00
    0    6   19     -0.34      0.00
    0    6   20     -0.70      0.00
    0    6   21     -0.96      0.00
    0    6   22     -2.67      0.00
    0    6   23     -0.42      0.00
    0    6   24     -1.70      0.00
    0    6   25     -1.40      0.00
    0    6   26     -2.03      0.00
    0    6   27     -0.68      0.00
    0    6   28      0.85      0.00
    0    6   29      0.16      0.00
    0    6   30      1.38      0.00
    0    6   31      0.98      0.00
    0    6   32      0.06      0.00
    0    6   33     -0.50      0.00
    0    6   34     -0.01      0.00
    0    6   35      0.00      0.00
    0    6   36      2.15      0.00
    0    6   37      1.45      0.00
    0    6   38      1.84      0.00
    0    6   39      1.44      0.00
    0    6   40      0.50      0.00
    0    6   41      0.54      0.00
    0    6   42     -1.14      0.00
    0    6   43      0.26      0.00
    0    6   44      1.01      0.00
    0    6   45     -0.98      0.00
    0    6   46     -0.50      0.00
    0    6   47      0.56      0.00
    0    6   48     -0.12      0.00
    0    6   49     -0.14      0.00
    0    6   50     -2.22      0.00
    0    6   51      1.30      0.00
    0    6   52     -0.15      0.00
    0    6   53      0.10      0.00
    0    6   54     -0.33      0.00
    0    6   55      0.29      0.00
    0    6   56     -2.60      0.00
    0    6   57     -1.03      0.00
    0    6   58     -1.04      0.00
    0    6   59     -0.93      0.00
    0    6   60     -2.01      0.00
    0    6   61     -2.16      0.00
    0    6   62      2.33      0.00
    0    6   63     -1.01      0.00
    0    7    1     -1.17      0.00
    0    7    2      4.27      0.00
    0    7    3     -0.35      0.00
    0    7    4      0.35      0.00
    0    7    5      3.43      0.00
    0    7    6     -1.02      0.00
    0    7    7     -2.02      0.00
    0    7    8     -2.52      0.00
    0    7    9      3.25      0.00
    0    7   10     -0.43      0.00
    0    7   11      0.18      0.00
    0    7   12      1.08      0.00
    0    7   13      2.66      0.00
    0    7   14      1.48      0.00
    0    7   15      1.89      0.00
    0    7   16     -1.99      0.00
    0    7   17      0.37      0.00
    0    7   18      0.03      0.00
    0    7   19     -0.57      0.00
    0    7   20     -1.85      0.00
    0    7   21     -2.26      0.00
    0    7   22     -1.10      0.00
    0    7   23     -1.32      0.00
    0    7   24     -1.43      0.00
    0    7   25     -0.78      0.00
    0    7   26      0.14      0.00
    0    7   27      0.42      0.00
    0    7   28      0.79      0.00
    0    7   29     -1.01      0.00
    0    7   30      0.17      0.00
    0    7   31     -0.25      0.00
    0    7   32     -0.66      0.00
    0    7   33      1.35      0.00
    0    7   34      1.42      0.00
    0    7   35      2.13      0.00
    0    7   36     -0.63      0.00
    0    7   37      1.01      0.00
    0    7   38      1.86      0.00
    0    7   39      1.20      0.00
    0    7   40     -0.24      0.00
    0    7   41      0.14      0.00
    0    7   42      0.21      0.00
    0    7   43      0.99      0.00
    0    7   44     -0.67      0.00
    0    7   45     -0.46      0.00
    0    7   46     -0.39      0.00
    0    7   47      0.82      0.00
    0    7   48      0.08      0.00
    0    7   49     -1.33      0.00
    0    7   50     -0.98      0.00
    0    7   51     -1.27      0.00
    0    7   52     -0.17      0.00
    0    7   53     -1.54      0.00
    0    7   54     -0.55      0.00
    0    7   55     -1.34      0.00
    0    7   56      0.42      0.00
    0    7   57     -0.84      0.00
    0    7   58      0.09      0.00
    0    7   59     -2.21      0.00
    0    7   60      0.17      0.00
    0    7   61      0.01      0.00
    0    7   62      0.55      0.00
    0    8    0      1.60      0.00
    0    8    1      0.10      0.00
    0    8    2     -2.38      0.00
    0    8    3      1.87      0.00
    0    8    4      0.54      0.00
    0    8    5      1.58      0.00
    0    8    6     -0.65      0.00
    0    8    7     -0.88      0.00
    0    8    8      1.23      0.00
    0    8    9      1.52      0.00
    0    8   10      0.32      0.00
    0    8   11      0.47      0.00
    0    8   12      1.38      0.00
    0    8   13     -0.38      0.00
    0    8   14      1.71      0.00
    0    8   15     -0.67      0.00
    0    8   16      0.55      0.00
    0    8   17     -1.95      0.00
    0    8   18      0.52      0.00
    0    8   19     -1.68      0.00
    0    8   20     -0.63      0.00
    0    8   21     -2.02      0.00
    0    8   22     -0.74      0.00
    0    8   23     -1.33      0.00
    0    8   24     -0.61      0.00
    0    8   25      0.72      0.00
    0    8   26     -0.09      0.00
    0    8   27     -0.45      0.00
    0    8   28      0.60      0.00
    0    8   29      0.32      0.00
    0    8   30      0.83      0.00
    0    8   31     -0.55      0.00
    0    8   32     -0.14      0.00
    0    8   33     -0.27      0.00
    0    8   34      0.10      0.00
    0    8   35      1.78      0.00
    0    8   36      1.73      0.00
    0    8   37      1.32      0.00
    0    8   38      2.37      0.00
    0    8   39      0.38      0.00
    0    8   40      0.95      0.00
    0    8   41     -1.02      0.00
    0    8   42     -0.16      0.00
    0    8   43     -0.68      0.00
    0    8   44     -0.40      0.00
    0    8   45     -1.26      0.00
    0    8   46     -0.72      0.00
    0    8   47     -0.99      0.00
    0    8   48     -0.02      0.00
    0    8   49     -0.86      0.00
    0    8   50     -0.86      0.00
    0    8   51     -0.29      0.00
    0    8   52      0.70      0.00
    0    8   53     -1.31      0.00
    0    8   54     -0.43      0.00
    0    8   55     -1.44      0.00
    0    8   56      0.12      0.00
    0    8   57     -0.53      0.00
    0    8   58     -0.42      0.00
    0    8   59      2.19      0.00
    0    8   60     -0.47      0.00
    0    8   61      2.54      0.00
    0    9    1      1.22      0.00
    0    9    2      0.41      0.00
    0    9    3     -0.13      0.00
    0    9    4      0.45      0.00
    0    9    5     -0.98      0.00
    0    9    6      1.46      0.00
    0    9    7     -0.99      0.00
    0    9    8      0.17      0.00
    0    9    9      1.17      0.00
    0    9   10     -0.06      0.00
    0    9   11      1.51      0.00
    0    9   12      1.55      0.00
    0    9   13     -0.79      0.00
    0    9   14      1.78      0.00
    0    9   15     -0.60      0.00
    0    9   16      0.06      0.00
    0    9   17     -1.51      0.00
    0    9   18     -2.46      0.00
    0    9   19      0.31      0.00
    0    9   20     -2.28      0.00
    0    9   21     -0.49      0.00
    0    9   22     -0.25      0.00
    0    9   23      1.29      0.00
    0    9   24      0.28      0.00
    0    9   25     -0.12      0.00
    0    9   26      0.64      0.00
    0    9   27      0.16      0.00
    0    9   28     -1.85      0.00
    0    9   29     -2.02      0.00
    0    9   30     -0.19      0.00
    0    9   31     -0.80      0.00
    0    9   32     -0.78      0.00
    0    9   33      1.90      0.00
    0    9   34      3.81      0.00
    0    9   35      2.86      0.00
    0    9   36     -1.33      0.00
    0    9   37      1.66      0.00
    0    9   38      0.39      0.00
    0    9   39     -1.02      0.00
    0    9   40     -2.05      0.00
    0    9   41     -1.71      0.00
    0    9   42      0.66      0.00
    0    9   43      0.42      0.00
    0    9   44      0.04      0.00
    0    9   45      0.16      0.00
    0    9   46     -0.26      0.00
    0    9   47      0.70      0.00
    0    9   48     -1.39      0.00
    0    9   49     -1.55      0.00
    0    9   50     -0.81      0.00
    0    9   51     -1.29      0.00
    0    9   52     -0.03      0.00
    0    9   53      1.48      0.00
    0    9   54     -0.13      0.00
    0    9   55      1.16      0.00
    0    9   56     -0.37      0.00
    0    9   57      3.89      0.00
    0    9   58     -2.09      0.00
    0    9   59     -0.33      0.00
    0    9   60     -0.11      0.00
    0   10    0     -0.72      0.00
    0   10    1      0.94      0.00
    0   10    2     -0.24      0.00
    0   10    3      0.24      0.00
    0   10    4     -1.34      0.00
    0   10    5     -0.42      0.00
    0   10    6      1.41      0.00
    0   10    7     -1.62      0.00
    0   10    8      2.33      0.00
    0   10    9     -0.03      0.00
    0   10   10      1.53      0.00
    0   10   11      0.26      0.00
    0   10   12     -0.03      0.00
    0   10   13      0.19      0.00
    0   10   14     -1.24      0.00
    0   10   15      0.60      0.00
    0   10   16     -2.09      0.00
    0   10   17      0.12      0.00
    0   10   18     -1.35      0.00
    0   10   19      0.23      0.00
    0   10   20     -0.38      0.00
    0   10   21     -0.82      0.00
    0   10   22      0.00      0.00
    0   10   23     -1.49      0.00
    0   10   24      0.63      0.00
    0   10   25      0.49      0.00
    0   10   26     -2.14      0.00
    0   10   27     -1.32      0.00
    0   10   28     -1.08      0.00
    0   10   29      1.03      0.00
    0   10   30     -1.36      0.00
    0   10   31      0.71      0.00
    0   10   32      1.62      0.00
    0   10   33      0.82      0.00
    0   10   34      1.28      0.00
    0   10   35      0.27      0.00
    0   10   36      0.18      0.00
    0   10   37      1.02      0.00
    0   10   38      0.54      0.00
    0   10   39     -0.36      0.00
    0   10   40      0.32      0.00
    0   10   41      0.27      0.00
    0   10   42      0.68      0.00
    0   10   43     -0.81      0.00
    0   10   44     -0.36      0.00
    0   10   45      0.16      0.00
    0   10   46     -1.20      0.00
    0   10   47     -0.11      0.00
    0   10   48     -0.14      0.00
    0   10   49      0.71      0.00
    0   10   50     -0.78      0.00
    0   10   51      2.09      0.00
    0   10   52     -0.19      0.00
    0   10   53      1.02      0.00
    0   10   54     -0.83      0.00
    0   10   55     -0.25      0.00
    0   10   56      0.82      0.00
    0   10   57     -3.14      0.00
    0   10   58      1.21      0.00
    0   11    1     -2.11      0.00
    0   11    2      0.30      0.00
    0   11    3     -0.76      0.00
    0   11    4      0.12      0.00
    0   11    5     -0.22      0.00
    0   11    6      1.40      0.00
    0   11    7      0.38      0.00
    0   11    8     -1.20      0.00
    0   11    9      1.65      0.00
    0   11   10     -0.51      0.00
    0   11   11      2.05      0.00
    0   11   12     -1.73      0.00
    0   11   13      0.33      0.00
    0   11   14     -1.21      0.00
    0   11   15     -0.30      0.00
    0   11   16     -0.61      0.00
    0   11   17     -1.62      0.00
    0   11   18     -0.21      0.00
    0   11   19     -0.88      0.00
    0   11   20      0.75      0.00
    0   11   21     -0.74      0.00
    0   11   22      0.80      0.00
    0   11   23     -0.25      0.00
    0   11   24     -1.38      0.00
    0   11   25     -0.85      0.00
    0   11   26     -0.61      0.00
    0   11   27     -0.41      0.00
    0   11   28     -0.09      0.00
    0   11   29      0.96      0.00
    0   11   30      1.26      0.00
    0   11   31      1.08      0.00
    0   11   32      1.18      0.00
    0   11   33      0.75      0.00
    0   11   34      3.82      0.00
    0   11   35     -1.09      0.00
    0   11   36      0.17      0.00
    0   11   37      0.64      0.00
    0   11   38      0.23      0.00
    0   11   39      0.38      0.00
    0   11   40     -1.29      0.00
    0   11   41      1.62      0.00
    0   11   42      1.32      0.00
    0   11   43     -0.06      0.00
    0   11   44     -0.37      0.00
    0   11   45     -0.56      0.00
    0   11   46     -0.10      0.00
    0   11   47     -1.50      0.00
    0   11   48     -0.96      0.00
    0   11   49      0.21      0.00
    0   11   50      1.48      0.00
    0   11   51     -1.98      0.00
    0   11   52      1.42      0.00
    0   11   53      0.32      0.00
    0   11   54      0.49      0.00
    0   11   55     -4.05      0.00
    0   11   56      0.04      0.00
    0   11   57      0.09      0.00
    0   12    0     -0.85      0.00
    0   12    1      1.27      0.00
    0   12    2     -0.02      0.00
    0   12    3      0.50      0.00
    0   12    4     -1.48      0.00
    0   12    5      1.27      0.00
    0   12    6      0.25      0.00
    0   12    7      0.53      0.00
    0   12    8     -1.10      0.00
    0   12    9      0.39      0.00
    0   12   10      0.41      0.00
    0   12   11     -0.88      0.00
    0   12   12      1.34      0.00
    0   12   13     -0.97      0.00
    0   12   14      1.67      0.00
    0   12   15     -0.62      0.00
    0   12   16     -0.61      0.00
    0   12   17     -1.10      0.00
    0   12   18     -1.06      0.00
    0   12   19     -0.30      0.00
    0   12   20     -0.48      0.00
    0   12   21     -0.24      0.00
    0   12   22      0.17      0.00
    0   12   23      1.10      0.00
    0   12   24      1.26      0.00
    0   12   25      2.13      0.00
    0   12   26     -0.60      0.00
    0   12   27     -1.12      0.00
    0   12   28      1.59      0.00
    0   12   29      0.30      0.00
    0   12   30     -0.50      0.00
    0   12   31      1.62      0.00
    0   12   32      2.54      0.00
    0   12   33      1.79      0.00
    0   12   34     -0.11      0.00
    0   12   35     -0.66      0.00
    0   12   36      0.88      0.00
    0   12   37      1.01      0.00
    0   12   38     -1.64      0.00
    0   12   39      0.37      0.00
    0   12   40      0.60      0.00
    0   12   41      0.41      0.00
    0   12   42     -1.20      0.00
    0   12   43     -1.53      0.00
    0   12   44      0.66      0.00
    0   12   45     -1.53      0.00
    0   12   46     -0.83      0.00
    0   12   47     -0.11      0.00
    0   12   48      0.37      0.00
    0   12   49     -0.78      0.00
    0   12   50     -0.81      0.00
    0   12   51      0.49      0.00
    0   12   52     -2.63      0.00
    0   12   53     -0.09      0.00
    0   12   54     -2.30      0.00
    0   12   55      0.50      0.00
    0   13    1      0.85      0.00
    0   13    2     -0.32      0.00
    0   13    3      0.06      0.00
    0   13    4     -0.25      0.00
    0   13    5     -0.44      0.00
    0   13    6      0.62      0.00
    0   13    7     -0.42      0.00
    0   13    8     -0.26      0.00
    0   13    9      2.13      0.00
    0   13   10      1.59      0.00
    0   13   11     -0.60      0.00
    0   13   12      0.05      0.00
    0   13   13     -1.24      0.00
    0   13   14     -0.67      0.00
    0   13   15     -1.51      0.00
    0   13   16     -1.86      0.00
    0   13   17      1.34      0.00
    0   13   18     -0.51      0.00
    0   13   19      1.14      0.00
    0   13   20      0.82      0.00
    0   13   21      1.01      0.00
    0   13   22      1.18      0.00
    0   13   23      0.03      0.00
    0   13   24     -1.15      0.00
    0   13   25      0.33      0.00
    0   13   26      0.99      0.00
    0   13   27      0.51      0.00
    0   13   28      2.59      0.00
    0   13   29      0.08      0.00
    0   13   30      1.23      0.00
    0   13   31      0.99      0.00
    0   13   32     -2.52      0.00
    0   13   33      0.56      0.00
    0   13   34      0.20      0.00
    0   13   35     -0.38      0.00
    0   13   36      0.58      0.00
    0   13   37     -0.36      0.00
    0   13   38      1.15      0.00
    0   13   39     -1.80      0.00
    0   13   40     -0.47      0.00
    0   13   41      0.92      0.00
    0   13   42     -1.68      0.00
    0   13   43     -1.12      0.00
    0   13   44     -1.60      0.00
    0   13   45      0.67      0.00
    0   13   46     -1.92      0.00
    0   13   47     -1.88      0.00
    0   13   48     -0.58      0.00
    0   13   49      0.66      0.00
    0   13   50     -0.26      0.00
    0   13   51     -1.52      0.00
    0   13   52      0.62      0.00
    0   13   53      0.83      0.00
    0   14    0     -0.01      0.00
    0   14    1     -1.38      0.00
    0   14    2      0.25      0.00
    0   14    3      0.24      0.00
    0   14    4      0.73      0.00
    0   14    5     -2.56      0.00
    0   14    6      1.29      0.00
    0   14    7      0.44      0.00
    0   14    8     -0.05      0.00
    0   14    9     -0.57      0.00
    0   14   10     -1.07      0.00
    0   14   11      0.57      0.00
    0   14   12     -0.12      0.00
    0   14   13     -1.37      0.00
    0   14   14     -0.76      0.00
    0   14   15      0.35      0.00
    0   14   16     -1.72      0.00
    0   14   17     -0.73      0.00
    0   14   18      0.10      0.00
    0   14   19      1.08      0.00
    0   14   20      1.90      0.00
    0   14   21     -0.15      0.00
    0   14   22      2.84      0.00
    0   14   23      0.39      0.00
    0   14   24      1.03      0.00
    0   14   25      1.09      0.00
    0   14   26     -1.12      0.00
    0   14   27     -1.35      0.00
    0   14   28      1.31      0.00
    0   14   29     -0.24      0.00
    0   14   30      0.34      0.00
    0   14   31      1.66      0.00
    0   14   32      1.08      0.00
    0   14   33      0.01      0.00
    0   14   34     -2.81      0.00
    0   14   35     -0.68      0.00
    0   14   36     -0.22      0.00
    0   14   37     -1.18      0.00
    0   14   38     -1.29      0.00
    0   14   39      1.00      0.00
    0   14   40      1.26      0.00
    0   14   41     -1.44      0.00
    0   14   42     -2.30      0.00
    0   14   43     -0.84      0.00
    0   14   44     -0.41      0.00
    0   14   45     -2.22      0.00
    0   14   46     -0.91      0.00
    0   14   47     -0.44      0.00
    0   14   48      1.80      0.00
    0   14   49     -0.90      0.00
    0   14   50      1.66      0.00
    0   15    1     -0.19      0.00
    0   15    2     -0.87      0.00
    0   15    3     -0.44      0.00
    0   15    4     -0.71      0.00
    0   15    5     -1.43      0.00
    0   15    6     -0.34      0.00
    0   15    7      1.29      0.00
    0   15    8     -1.78      0.00
    0   15    9      1.92      0.00
    0   15   10     -1.06      0.00
    0   15   11     -0.76      0.00
    0   15   12     -0.31      0.00
    0   15   13     -2.82      0.00
    0   15   14      0.61      0.00
    0   15   15     -1.09      0.00
    0   15   16      1.44      0.00
    0   15   17      1.58      0.00
    0   15   18      1.30      0.00
    0   15   19      1.58      0.00
    0   15   20      1.18      0.00
    0   15   21     -0.21      0.00
    0   15   22      0.41      0.00
    0   15   23      0.98      0.00
    0   15   24     -1.45      0.00
    0   15   25      2.02      0.00
    0   15   26     -0.15      0.00
    0   15   27      2.22      0.00
    0   15   28     -0.11      0.00
    0   15   29     -1.20      0.00
    0   15   30      0.32      0.00
    0   15   31     -2.01      0.00
    0   15   32     -2.94      0.00
    0   15   33     -0.14      0.00
    0   15   34      0.61      0.00
    0   15   35      0.28      0.00
    0   15   36     -1.01      0.00
    0   15   37      0.01      0.00
    0   15   38      0.14      0.00
    0   15   39     -2.80      0.00
    0   15   40      0.32      0.00
    0   15   41     -1.53      0.00
    0   15   42     -1.35      0.00
    0   15   43     -0.86      0.00
    0   15   44     -0.26      0.00
    0   15   45      2.06      0.00
    0   15   46     -1.76      0.00
    0   15   47      1.30      0.00
    0   15   48      1.21      0.00
    0   16    0     -2.32      0.00
    0   16    1     -0.40      0.00
    0   16    2     -0.25      0.00
    0   16    3      1.34      0.00
    0   16    4      0.58      0.00
    0   16    5     -1.85      0.00
    0   16    6      0.99      0.00
    0   16    7      1.24      0.00
    0   16    8     -0.42      0.00
    0   16    9     -0.79      0.00
    0   16   10     -0.96      0.00
    0   16   11      0.97      0.00
    0   16   12      0.87      0.00
    0   16   13     -1.87      0.00
    0   16   14      0.04      0.00
    0   16   15      2.90      0.00
    0   16   16     -1.58      0.00
    0   16   17      1.52      0.00
    0   16   18     -0.33      0.00
    0   16   19      3.15      0.00
    0   16   20      0.33      0.00
    0   16   21     -0.91      0.00
    0   16   22      1.03      0.00
    0   16   23     -0.63      0.00
    0   16   24      0.54      0.00
    0   16   25     -0.81      0.00
    0   16   26     -0.45      0.00
    0   16   27     -1.03      0.00
    0   16   28      1.01      0.00
    0   16   29     -1.60      0.00
    0   16   30     -0.55      0.00
    0   16   31     -0.29      0.00
    0   16   32     -1.08      0.00
    0   16   33     -1.82      0.00
    0   16   34     -1.41      0.00
    0   16   35      0.36      0.00
    0   16   36     -0.65      0.00
    0   16   37      0.14      0.00
    0   16   38     -0.24      0.00
    0   16   39      1.29      0.00
    0   16   40     -0.70      0.00
    0   16   41     -1.57      0.00
    0   16   42     -0.18      0.00
    0   16   43      0.03      0.00
    0   16   44      0.53      0.00
    0   17    1      2.22      0.00
    0   17    2     -1.83      0.00
    0   17    3      0.96      0.00
    0   17    4     -0.69      0.00
    0   17    5     -1.53      0.00
    0   17    6      3.31      0.00
    0   17    7      0.77      0.00
    0   17    8     -1.01      0.00
    0   17    9      0.51      0.00
    0   17   10     -0.85      0.00
    0   17   11      0.31      0.00
    0   17   12     -0.03      0.00
    0   17   13     -1.78      0.00
    0   17   14      1.85      0.00
    0   17   15     -0.66      0.00
    0   17   16      1.82      0.00
    0   17   17     -1.25      0.00
    0   17   18      0.73      0.00
    0   17   19     -1.44      0.00
    0   17   20      1.45      0.00
    0   17   21     -2.64      0.00
    0   17   22      1.27      0.00
    0   17   23      0.40      0.00
    0   17   24     -0.46      0.00
    0   17   25      0.42      0.00
    0   17   26     -2.14      0.00
    0   17   27      2.00      0.00
    0   17   28     -2.26      0.00
    0   17   29     -0.46      0.00
    0   17   30     -1.78      0.00
    0   17   31     -0.76      0.00
    0   17   32     -0.38      0.00
    0   17   33     -0.48      0.00
    0   17   34      1.83      0.00
    0   17   35     -1.17      0.00
    0   17   36      0.36      0.00
    0   17   37      0.18      0.00
    0   17   38      0.04      0.00
    0   17   39     -0.28      0.00
    0   17   40      0.07      0.00
    0   17   41     -0.70      0.00
    0   18    0      0.58      0.00
    0   18    1      2.27      0.00
    0   18    2      1.60      0.00
    0   18    3     -0.67      0.00
    0   18    4      1.79      0.00
    0   18    5     -2.68      0.00
    0   18    6      1.80      0.00
    0   18    7     -1.31      0.00
    0   18    8      0.31      0.00
    0   18    9      0.18      0.00
    0   18   10     -1.13      0.00
    0   18   11      1.22      0.00
    0   18   12     -0.62      0.00
    0   18   13     -2.75      0.00
    0   18   14      0.25      0.00
    0   18   15      1.41      0.00
    0   18   16     -1.75      0.00
    0   18   17      0.73      0.00
    0   18   18     -1.14      0.00
    0   18   19      2.77      0.00
    0   18   20     -3.09      0.00
    0   18   21      0.38      0.00
    0   18   22     -1.12      0.00
    0   18   23      2.29      0.00
    0   18   24     -1.50      0.00
    0   18   25      0.80      0.00
    0   18   26     -0.28      0.00
    0   18   27     -1.01      0.00
    0   18   28      0.30      0.00
    0   18   29     -3.42      0.00
    0   18   30      0.89      0.00
    0   18   31     -1.07      0.00
    0   18   32      0.76      0.00
    0   18   33     -0.30      0.00
    0   18   34      0.81      0.00
    0   18   35      1.18      0.00
    0   18   36     -0.39      0.00
    0   18   37      0.94      0.00
    0   19    1     -0.39      0.00
    0   19    2     -2.97      0.00
    0   19    3      1.65      0.00
    0   19    4     -2.73      0.00
    0   19    5      2.41      0.00
    0   19    6      2.13      0.00
    0   19    7      0.56      0.00
    0   19    8     -2.84      0.00
    0   19    9      0.23      0.00
    0   19   10     -1.12      0.00
    0   19   11      0.53      0.00
    0   19   12     -0.56      0.00
    0   19   13      0.11      0.00
    0   19   14     -0.12      0.00
    0   19   15     -0.72      0.00
    0   19   16     -0.55      0.00
    0   19   17     -0.64      0.00
    0   19   18     -1.40      0.00
    0   19   19     -0.36      0.00
    0   19   20      1.65      0.00
    0   19   21     -1.34      0.00
    0   19   22      1.72      0.00
    0   19   23     -1.54      0.00
    0   19   24      1.37      0.00
    0   19   25     -3.28      0.00
    0   19   26      0.36      0.00
    0   19   27     -0.14      0.00
    0   19   28      0.43      0.00
    0   19   29     -1.14      0.00
    0   19   30     -1.00      0.00
    0   19   31      2.04      0.00
    0   19   32     -0.22      0.00
    0   20    0      0.40      0.00
    0   20    1      3.21      0.00
    0   20    2     -0.55      0.00
    0   20    3     -0.64      0.00
    0   20    4      0.40      0.00
    0   20    5     -1.23      0.00
    0   20    6      1.92      0.00
    0   20    7     -1.69      0.00
    0   20    8      1.94      0.00
    0   20    9     -0.66      0.00
    0   20   10      0.33      0.00
    0   20   11     -0.25      0.00
    0   20   12     -1.77      0.00
    0   20   13     -2.71      0.00
    0   20   14      0.58      0.00
    0   20   15     -0.11      0.00
    0   20   16     -1.47      0.00
    0   20   17     -0.93      0.00
    0   20   18      0.33      0.00
    0   20   19     -0.55      0.00
    0   20   20     -1.47      0.00
    0   20   21     -0.57      0.00
    0   20   22      1.79      0.00
    0   20   23      0.11      0.00
    0   20   24     -0.55      0.00
    0   20   25      1.29      0.00
    0   20   26     -0.58      0.00
    0   21    1     -1.39      0.00
    0   21    2      0.27      0.00
    0   21    3      0.51      0.00
    0   21    4      0.54      0.00
    0   21    5      2.57      0.00
    0   21    6      1.36      0.00
    0   21    7     -0.40      0.00
    0   21    8     -2.82      0.00
    0   21    9      0.21      0.00
    0   21   10     -1.94      0.00
    0   21   11     -0.25      0.00
    0   21   12     -1.18      0.00
    0   21   13     -0.89      0.00
    0   21   14     -1.56      0.00
    0   21   15     -1.57      0.00
    0   21   16      0.02      0.00
    0   21   17     -0.67      0.00
    0   21   18     -0.70      0.00
   -1    0   66      0.11      0.00
   -1    0   64      0.03      0.00
   -1    0   62      2.12      0.00
   -1    0   60     -0.48      0.00
   -1    0   58      1.24      0.00
   -1    0   56     -0.29      0.00
   -1    0   54      2.33      0.00
   -1    0   52      1.83      0.00
   -1    0   50     -3.93      0.00
   -1    0   48     -3.97      0.00
   -1    0   46     -3.72      0.00
   -1    0   44      1.95      0.00
   -1    0   42      0.25      0.00
   -1    0   40      3.27      0.00
   -1    0   38      1.60      0.00
   -1    0   36     -0.71      0.00
   -1    0   34     -2.81      0.00
   -1    0   32     -2.72      0.00
   -1    0   30      0.67      0.00
   -1    0   28      1.09      0.00
   -1    0   26     -2.01      0.00
   -1    0   24      1.88      0.00
   -1    0   22     -0.53      0.00
   -1    0   20      1.23      0.00
   -1    0   18     -7.54      0.00
   -1    0   16      2.92      0.00
   -1    0   14     10.17      0.00
   -1    0   12      3.92      0.00
   -1    0   10     12.56      0.00
   -1    0    8      5.55      0.00
    1    0    8     24.33      0.00
    1    0   10     -5.74      0.00
    1    0   12     13.98      0.00
    1    0   14      1.42      0.00
    1    0   16     -5.22      0.00
    1    0   18     -1.98      0.00
    1    0   20      0.61      0.00
    1    0   22      4.05      0.00
    1    0   24      0.72      0.00
    1    0   26     -3.96      0.00
    1    0   28      2.14      0.00
    1    0   30     -1.89      0.00
    1    0   32     -3.20      0.00
    1    0   34     -1.69      0.00
    1    0   36      0.62      0.00
    1    0   38      2.89      0.00
    1    0   40      0.66      0.00
    1    0   42      1.82      0.00
    1    0   44      0.80      0.00
    1    0   46     -3.01      0.00
    1    0   48     -3.15      0.00
    1    0   50     -3.98      0.00
    1    0   52      3.01      0.00
    1    0   54      0.41      0.00
    1    0   56      1.38      0.00
    1    0   58     -1.68      0.00
    1    0   60      0.05      0.00
    1    0   62      2.15      0.00
    1    0   64     -0.74      0.00
   -1    1   66      0.74      0.00
   -1    1   65     -0.08      0.00
   -1    1   64      1.08      0.00
   -1    1   63      2.05      0.00
   -1    1   62      0.69      0.00
   -1    1   61     -1.36      0.00
   -1    1   60     -1.26      0.00
   -1    1   59      1.04      0.00
   -1    1   58     -1.07      0.00
   -1    1   57      2.89      0.00
   -1    1   56      1.33      0.00
   -1    1   55      0.77      0.00
   -1    1   54      3.16      0.00
   -1    1   53      0.53      0.00
   -1    1   52      1.78      0.00
   -1    1   51     -3.58      0.00
   -1    1   50      0.15      0.00
   -1    1   49      0.90      0.00
   -1    1   48     -0.27      0.00
   -1    1   47     -1.44      0.00
   -1    1   46      0.03      0.00
   -1    1   45     -1.01      0.00
   -1    1   44     -1.44      0.00
   -1    1   43      0.35      0.00
   -1    1   42     -1.67      0.00
   -1    1   41      0.26      0.00
   -1    1   40      0.05      0.00
   -1    1   39      1.03      0.00
   -1    1   38      2.39      0.00
   -1    1   37     -0.84      0.00
   -1    1   36      1.31      0.00
   -1    1   35      0.42      0.00
   -1    1   34      0.38      0.00
   -1    1   33      0.03      0.00
   -1    1   32      0.09      0.00
   -1    1   31     -3.33      0.00
   -1    1   30     -0.03      0.00
   -1    1   29      0.28      0.00
   -1    1   28     -0.58      0.00
   -1    1   27     -3.12      0.00
   -1    1   26     -0.94      0.00
   -1    1   25      4.38      0.00
   -1    1   24      1.99      0.00
   -1    1   23     -2.50      0.00
   -1    1   22      0.08      0.00
   -1    1   21     -1.47      0.00
   -1    1   20     -0.48      0.00
   -1    1   19      4.64      0.00
   -1    1   18      0.02      0.00
   -1    1   17     -0.31      0.00
   -1    1   16      2.86      0.00
   -1    1   15     -0.99      0.00
   -1    1   14     -4.21      0.00
   -1    1   13      0.86      0.00
   -1    1   12     -8.82      0.00
   -1    1   11      3.17      0.00
   -1    1   10    -10.49      0.00
   -1    1    9     29.54      0.00
   -1    1    8     14.20      0.00
   -1    1    7     -4.08      0.00
    1    1    6     19.62      0.00
    1    1    7     14.74      0.00
    1    1    8      7.86      0.00
    1    1    9     15.07      0.00
    1    1   10    -10.48      0.00
    1    1   11     -0.13      0.00
    1    1   12     -7.38      0.00
    1    1   13     -1.21      0.00
    1    1   14     -2.73      0.00
    1    1   15      0.29      0.00
    1    1   16      3.14      0.00
    1    1   17      0.32      0.00
    1    1   18      1.74      0.00
    1    1   19      1.98      0.00
    1    1   20      1.02      0.00
    1    1   21     -3.22      0.00
    1    1   22      1.57      0.00
    1    1   23      3.10      0.00
    1    1   24      0.16      0.00
    1    1   25      0.44      0.00
    1    1   26     -1.49      0.00
    1    1   27     -0.63      0.00
    1    1   28     -1.62      0.00
    1    1   29     -5.12      0.00
    1    1   30      1.39      0.00
    1    1   31     -1.23      0.00
    1    1   32     -0.08      0.00
    1    1   33      0.46      0.00
    1    1   34      1.76      0.00
    1    1   35      0.72      0.00
    1    1   36      1.01      0.00
    1    1   37      0.23      0.00
    1    1   38      2.67      0.00
    1    1   39      1.01      0.00
    1    1   40     -1.46      0.00
    1    1   41     -0.56      0.00
    1    1   42     -1.10      0.00
    1    1   43     -0.17      0.00
    1    1   44     -1.77      0.00
    1    1   45     -2.34      0.00
    1    1   46      0.42      0.00
    1    1   47      0.51      0.00
    1    1   48     -0.91      0.00
    1    1   49     -2.20      0.00
    1    1   50     -0.19      0.00
    1    1   51     -0.38      0.00
    1    1   52      1.05      0.00
    1    1   53     -0.48      0.00
    1    1   54      1.91      0.00
    1    1   55      1.01      0.00
    1    1   56      1.03      0.00
    1    1   57      2.87      0.00
    1    1   58     -1.35      0.00
    1    1   59     -0.26      0.00
    1    1   60      0.48      0.00
    1    1   61      1.01      0.00
    1    1   62      0.30      0.00
    1    1   63      0.02      0.00
    1    1   64      2.00      0.00
    1    1   65      1.03      0.00
   -1    2   66      0.19      0.00
   -1    2   65     -0.56      0.00
   -1    2   64      0.41      0.00
   -1    2   63     -1.88      0.00
   -1    2   62      1.15      0.00
   -1    2   61      2.00      0.00
   -1    2   60     -0.74      0.00
   -1    2   59      0.73      0.00
   -1    2   58      0.82      0.00
   -1    2   57      0.70      0.00
   -1    2   56     -0.30      0.00
   -1    2   55     -0.85      0.00
   -1    2   54      0.17      0.00
   -1    2   53      1.60      0.00
   -1    2   52      0.61      0.00
   -1    2   51      4.62      0.00
   -1    2   50     -1.23      0.00
   -1    2   49      1.43      0.00
   -1    2   48      1.70      0.00
   -1    2   47     -0.35      0.00
   -1    2   46     -0.21      0.00
   -1    2   45     -2.91      0.00
   -1    2   44      0.46      0.00
   -1    2   43      1.08      0.00
   -1    2   42     -2.64      0.00
   -1    2   41     -0.10      0.00
   -1    2   40      0.12      0.00
   -1    2   39      2.49      0.00
   -1    2   38      1.15      0.00
   -1    2   37      1.08      0.00
   -1    2   36     -0.34      0.00
   -1    2   35      4.34      0.00
   -1    2   34      1.02      0.00
   -1    2   33     -0.84      0.00
   -1    2   32     -0.87      0.00
   -1    2   31     -1.11      0.00
   -1    2   30      0.26      0.00
   -1    2   29     -1.88      0.00
   -1    2   28     -1.26      0.00
   -1    2   27      2.13      0.00
   -1    2   26     -1.66      0.00
   -1    2   25     -0.25      0.00
   -1    2   24      2.05      0.00
   -1    2   23      1.76      0.00
   -1    2   22      0.00      0.00
   -1    2   21      1.09      0.00
   -1    2   20      1.00      0.00
   -1    2   19      1.26      0.00
   -1    2   18     -3.39      0.00
   -1    2   17     -5.02      0.00
   -1    2   16      3.92      0.00
   -1    2   15     -5.27      0.00
   -1    2   14      6.94      0.00
   -1    2   13      5.21      0.00
   -1    2   12     -0.44      0.00
   -1    2   11      1.63      0.00
   -1    2   10      1.59      0.00
   -1    2    9      6.47      0.00
   -1    2    8    -16.37      0.00
   -1    2    7     -2.86      0.00
   -1    2    6     -2.75      0.00
   -1    2    5     18.15      0.00
   -1    2    4      5.26      0.00
   -1    2    3     27.60      0.00
    1    2    3     32.39      0.00
    1    2    4     16.04      0.00
    1    2    5      1.16      0.00
    1    2    6    -18.53      0.00
    1    2    7     -1.96      0.00
    1    2    8      1.10      0.00
    1    2    9     -7.76      0.00
    1    2   10     -7.22      0.00
    1    2   11      9.72      0.00
    1    2   12      9.35      0.00
    1    2   13     -1.40      0.00
    1    2   14      2.73      0.00
    1    2   15     -1.55      0.00
    1    2   16     -0.40      0.00
    1    2   17     -3.19      0.00
    1    2   18      1.00      0.00
    1    2   19      2.77      0.00
    1    2   20     -0.66      0.00
    1    2   21      0.94      0.00
    1    2   22      0.23      0.00
    1    2   23     -0.24      0.00
    1    2   24      0.77      0.00
    1    2   25     -0.56      0.00
    1    2   26     -3.91      0.00
    1    2   27      1.19      0.00
    1    2   28      1.62      0.00
    1    2   29     -0.24      0.00
    1    2   30     -2.69      0.00
    1    2   31     -1.11      0.00
    1    2   32      0.61      0.00
    1    2   33      3.16      0.00
    1    2   34      0.05      0.00
    1    2   35      1.68      0.00
    1    2   36      1.12      0.00
    1    2   37      0.97      0.00
    1    2   38      1.03      0.00
    1    2   39     -0.55      0.00
    1    2   40     -1.86      0.00
    1    2   41      0.87      0.00
    1    2   42     -1.44      0.00
    1    2   43     -0.54      0.00
    1    2   44     -1.24      0.00
    1    2   45     -1.27      0.00
    1    2   46     -0.12      0.00
    1    2   47     -1.75      0.00
    1    2   48      0.90      0.00
    1    2   49      2.79      0.00
    1    2   50     -1.40      0.00
    1    2   51      3.14      0.00
    1    2   52      1.20      0.00
    1    2   53      1.99      0.00
    1    2   54      0.34      0.00
    1    2   55     -0.70      0.00
    1    2   56      2.04      0.00
    1    2   57      0.66      0.00
    1    2   58      0.29      0.00
    1    2   59      1.53      0.00
    1    2   60      0.20      0.00
    1    2   61      1.13      0.00
    1    2   62      1.54      0.00
    1    2   63     -0.43      0.00
    1    2   64     -0.57      0.00
    1    2   65     -1.36      0.00
   -1    3   65     -1.73      0.00
   -1    3   64      1.23      0.00
   -1    3   63      0.91      0.00
   -1    3   62      0.27      0.00
   -1    3   61     -1.58      0.00
   -1    3   60     -1.02      0.00
   -1    3   59     -0.37      0.00
   -1    3   58     -1.39      0.00
   -1    3   57     -2.10      0.00
   -1    3   56      1.61      0.00
   -1    3   55     -0.90      0.00
   -1    3   54      2.44      0.00
   -1    3   53      1.14      0.00
   -1    3   52      0.66      0.00
   -1    3   51     -0.10      0.00
   -1    3   50     -0.12      0.00
   -1    3   49      0.57      0.00
   -1    3   48      0.21      0.00
   -1    3   47     -1.11      0.00
   -1    3   46      0.91      0.00
   -1    3   45     -0.24      0.00
   -1    3   44     -0.98      0.00
   -1    3   43      0.99      0.00
   -1    3   42      0.12      0.00
   -1    3   41     -1.81      0.00
   -1    3   40      0.81      0.00
   -1    3   39     -0.62      0.00
   -1    3   38      2.10      0.00
   -1    3   37      0.28      0.00
   -1    3   36     -0.30      0.00
   -1    3   35      1.87      0.00
   -1    3   34      0.15      0.00
   -1    3   33      2.11      0.00
   -1    3   32      2.28      0.00
   -1    3   31     -0.45      0.00
   -1    3   30      1.20      0.00
   -1    3   29      3.57      0.00
   -1    3   28     -0.29      0.00
   -1    3   27     -2.23      0.00
   -1    3   26     -1.89      0.00
   -1    3   25      1.29      0.00
   -1    3   24      2.76      0.00
   -1    3   23     -3.04      0.00
   -1    3   22      0.97      0.00
   -1    3   21      0.76      0.00
   -1    3   20     -0.32      0.00
   -1    3   19      3.99      0.00
   -1    3   18     -1.78      0.00
   -1    3   17      0.27      0.00
   -1    3   16      1.67      0.00
   -1    3   15      1.67      0.00
   -1    3   14     -1.20      0.00
   -1    3   13      1.23      0.00
   -1    3   12      4.21      0.00
   -1    3   11     -5.21      0.00
   -1    3   10     -1.39      0.00
   -1    3    9      0.42      0.00
   -1    3    8     12.08      0.00
   -1    3    7     -5.39      0.00
   -1    3    6      4.22      0.00
   -1    3    5      3.87      0.00
   -1    3    4      3.56      0.00
   -1    3    3     -2.70      0.00
   -1    3    2    -14.40      0.00
   -1    3    1     15.44      0.00
    1    3    0     -0.71      0.00
    1    3    1    -11.67      0.00
    1    3    2      3.22      0.00
    1    3    3     -3.46      0.00
    1    3    4     -0.57      0.00
    1    3    5     -0.60      0.00
    1    3    6     -1.03      0.00
    1    3    7      0.52      0.00
    1    3    8      4.43      0.00
    1    3    9      2.05      0.00
    1    3   10     -3.12      0.00
    1    3   11     -3.65      0.00
    1    3   12      4.52      0.00
    1    3   13      3.60      0.00
    1    3   14      0.48      0.00
    1    3   15      2.86      0.00
    1    3   16     -0.74      0.00
    1    3   17      1.21      0.00
    1    3   18     -2.08      0.00
    1    3   19      1.82      0.00
    1    3   20     -0.55      0.00
    1    3   21     -1.86      0.00
    1    3   22      1.79      0.00
    1    3   23      0.46      0.00
    1    3   24      0.44      0.00
    1    3   25     -1.69      0.00
    1    3   26     -1.42      0.00
    1    3   27      1.44      0.00
    1    3   28     -0.77      0.00
    1    3   29      1.14      0.00
    1    3   30      3.92      0.00
    1    3   31      0.78      0.00
    1    3   32      1.18      0.00
    1    3   33      1.25      0.00
    1    3   34      1.77      0.00
    1    3   35     -0.13      0.00
    1    3   36     -0.72      0.00
    1    3   37      0.67      0.00
    1    3   38      1.38      0.00
    1    3   39     -1.09      0.00
    1    3   40     -2.04      0.00
    1    3   41     -0.63      0.00
    1    3   42      0.28      0.00
    1    3   43      1.29      0.00
    1    3   44     -1.39      0.00
    1    3   45     -1.13      0.00
    1    3   46      1.78      0.00
    1    3   47      0.51      0.00
    1    3   48     -0.11      0.00
    1    3   49     -1.35      0.00
    1    3   50      1.59      0.00
    1    3   51      2.57      0.00
    1    3   52      1.21      0.00
    1    3   53      0.71      0.00
    1    3   54      2.71      0.00
    1    3   55     -0.76      0.00
    1    3   56      0.92      0.00
    1    3   57     -0.43      0.00
    1    3   58     -1.10      0.00
    1    3   59     -0.70      0.00
    1    3   60     -0.04      0.00
    1    3   61      0.65      0.00
    1    3   62     -0.97      0.00
    1    3   63     -0.60      0.00
    1    3   64      0.82      0.00
    1    3   65     -1.51      0.00
   -1    4   65      1.54      0.00
   -1    4   64      0.06      0.00
   -1    4   63      0.62      0.00
   -1    4   62     -1.25      0.00
   -1    4   61      1.30      0.00
   -1    4   60     -1.31      0.00
   -1    4   59     -0.15      0.00
   -1    4   58      1.06      0.00
   -1    4   57     -0.97      0.00
   -1    4   56     -0.50      0.00
   -1    4   55     -0.59      0.00
   -1    4   54     -1.75      0.00
   -1    4   53      0.12      0.00
   -1    4   52     -0.84      0.00
   -1    4   51      1.61      0.00
   -1    4   50      0.43      0.00
   -1    4   49     -2.11      0.00
   -1    4   48      3.27      0.00
   -1    4   47      0.00      0.00
   -1    4   46     -0.48      0.00
   -1    4   45     -0.51      0.00
   -1    4   44     -0.84      0.00
   -1    4   43      1.13      0.00
   -1    4   42     -2.77      0.00
   -1    4   41     -2.60      0.00
   -1    4   40     -0.64      0.00
   -1    4   39     -1.52      0.00
   -1    4   38      0.15      0.00
   -1    4   37     -0.71      0.00
   -1    4   36     -0.50      0.00
   -1    4   35      2.13      0.00
   -1    4   34      3.55      0.00
   -1    4   33     -0.93      0.00
   -1    4   32      0.66      0.00
   -1    4   31     -0.82      0.00
   -1    4   30      1.63      0.00
   -1    4   29      0.51      0.00
   -1    4   28     -1.12      0.00
   -1    4   27      3.82      0.00
   -1    4   26      0.06      0.00
   -1    4   25      0.69      0.00
   -1    4   24      1.06      0.00
   -1    4   23      0.88      0.00
   -1    4   22      1.37      0.00
   -1    4   21     -1.52      0.00
   -1    4   20      1.99      0.00
   -1    4   19      0.31      0.00
   -1    4   18     -0.48      0.00
   -1    4   17     -2.00      0.00
   -1    4   16     -1.29      0.00
   -1    4   15      1.49      0.00
   -1    4   14     -0.88      0.00
   -1    4   13      3.82      0.00
   -1    4   12     -1.56      0.00
   -1    4   11     -1.05      0.00
   -1    4   10      8.66      0.00
   -1    4    9      3.63      0.00
   -1    4    8     -3.66      0.00
   -1    4    7     -4.10      0.00
   -1    4    6      2.39      0.00
   -1    4    5      2.79      0.00
   -1    4    4      1.10      0.00
   -1    4    3      6.10      0.00
   -1    4    2     -1.21      0.00
   -1    4    1     -1.31      0.00
    1    4    0      2.80      0.00
    1    4    1      2.13      0.00
    1    4    2     -2.83      0.00
    1    4    3      3.49      0.00
    1    4    4     -5.86      0.00
    1    4    5     -1.33      0.00
    1    4    6     -8.97      0.00
    1    4    7      3.20      0.00
    1    4    8      7.26      0.00
    1    4    9      0.26      0.00
    1    4   10      7.62      0.00
    1    4   11      5.01      0.00
    1    4   12      3.88      0.00
    1    4   13     -2.09      0.00
    1    4   14     -2.70      0.00
    1    4   15      0.34      0.00
    1    4   16     -3.18      0.00
    1    4   17     -1.71      0.00
    1    4   18      1.76      0.00
    1    4   19     -1.17      0.00
    1    4   20      1.61      0.00
    1    4   21     -1.03      0.00
    1    4   22      0.41      0.00
    1    4   23      1.00      0.00
    1    4   24      2.71      0.00
    1    4   25      1.81      0.00
    1    4   26     -1.20      0.00
    1    4   27      3.02      0.00
    1    4   28      3.02      0.00
    1    4   29     -0.66      0.00
    1    4   30     -1.61      0.00
    1    4   31     -0.57      0.00
    1    4   32      3.88      0.00
    1    4   33      2.21      0.00
    1    4   34     -0.09      0.00
    1    4   35      0.90      0.00
    1    4   36     -0.39      0.00
    1    4   37     -0.33      0.00
    1    4   38     -1.12      0.00
    1    4   39     -2.80      0.00
    1    4   40     -0.89      0.00
    1    4   41     -1.46      0.00
    1    4   42     -0.08      0.00
    1    4   43     -1.09      0.00
    1    4   44     -0.72      0.00
    1    4   45      0.57      0.00
    1    4   46      1.01      0.00
    1    4   47     -0.91      0.00
    1    4   48      2.39      0.00
    1    4   49      0.61      0.00
    1    4   50      0.53      0.00
    1    4   51      0.71      0.00
    1    4   52     -0.77      0.00
    1    4   53      0.84      0.00
    1    4   54     -0.83      0.00
    1    4   55     -0.81      0.00
    1    4   56     -0.36      0.00
    1    4   57     -0.43      0.00
    1    4   58      0.41      0.00
    1    4   59      0.17      0.00
    1    4   60     -1.92      0.00
    1    4   61     -0.20      0.00
    1    4   62      0.40      0.00
    1    4   63      0.63      0.00
    1    4   64     -0.65      0.00
   -1    5   64      2.02      0.00
   -1    5   63      3.64      0.00
   -1    5   62      1.32      0.00
   -1    5   61      0.58      0.00
   -1    5   60      1.51      0.00
   -1    5   59      1.41      0.00
   -1    5   58     -0.47      0.00
   -1    5   57     -2.51      0.00
   -1    5   56     -0.03      0.00
   -1    5   55      0.28      0.00
   -1    5   54     -0.89      0.00
   -1    5   53      1.69      0.00
   -1    5   52     -0.69      0.00
   -1    5   51      1.04      0.00
   -1    5   50     -0.72      0.00
   -1    5   49      0.55      0.00
   -1    5   48      0.35      0.00
   -1    5   47     -0.31      0.00
   -1    5   46     -0.40      0.00
   -1    5   45      0.45      0.00
   -1    5   44     -0.83      0.00
   -1    5   43     -0.26      0.00
   -1    5   42      0.27      0.00
   -1    5   41     -1.69      0.00
   -1    5   40     -1.16      0.00
   -1    5   39     -0.33      0.00
   -1    5   38     -1.03      0.00
   -1    5   37      0.39      0.00
   -1    5   36     -2.93      0.00
   -1    5   35     -0.08      0.00
   -1    5   34     -1.79      0.00
   -1    5   33     -0.92      0.00
   -1    5   32      1.26      0.00
   -1    5   31     -1.00      0.00
   -1    5   30      0.88      0.00
   -1    5   29      1.73      0.00
   -1    5   28      1.55      0.00
   -1    5   27     -0.64      0.00
   -1    5   26      0.65      0.00
   -1    5   25      1.99      0.00
   -1    5   24      1.96      0.00
   -1    5   23     -0.53      0.00
   -1    5   22     -0.15      0.00
   -1    5   21      1.51      0.00
   -1    5   20     -1.38      0.00
   -1    5   19      1.46      0.00
   -1    5   18     -0.28      0.00
   -1    5   17     -1.61      0.00
   -1    5   16      0.01      0.00
   -1    5   15     -1.32      0.00
   -1    5   14     -1.15      0.00
   -1    5   13      0.32      0.00
   -1    5   12      1.54      0.00
   -1    5   11      1.94      0.00
   -1    5   10     -0.95      0.00
   -1    5    9      2.98      0.00
   -1    5    8     -1.43      0.00
   -1    5    7     -1.76      0.00
   -1    5    6      1.68      0.00
   -1    5    5     -3.99      0.00
   -1    5    4      0.25      0.00
   -1    5    3     -1.83      0.00
   -1    5    2      2.87      0.00
   -1    5    1      8.09      0.00
    1    5    0     -4.24      0.00
    1    5    1     -0.48      0.00
    1    5    2      1.12      0.00
    1    5    3     -5.17      0.00
    1    5    4      5.82      0.00
    1    5    5      0.37      0.00
    1    5    6      1.30      0.00
    1    5    7     -0.55      0.00
    1    5    8      3.70      0.00
    1    5    9      6.13      0.00
    1    5   10     -2.02      0.00
    1    5   11     -2.09      0.00
    1    5   12      0.72      0.00
    1    5   13      0.39      0.00
    1    5   14     -0.37      0.00
    1    5   15     -2.63      0.00
    1    5   16     -2.36      0.00
    1    5   17      0.05      0.00
    1    5   18      0.01      0.00
    1    5   19      1.63      0.00
    1    5   20     -0.87      0.00
    1    5   21      0.77      0.00
    1    5   22      0.80      0.00
    1    5   23      2.59      0.00
    1    5   24      1.00      0.00
    1    5   25      0.04      0.00
    1    5   26      1.04      0.00
    1    5   27      1.44      0.00
    1    5   28      1.75      0.00
    1    5   29      1.28      0.00
    1    5   30      2.00      0.00
    1    5   31     -0.21      0.00
    1    5   32     -0.72      0.00
    1    5   33     -0.83      0.00
    1    5   34     -1.82      0.00
    1    5   35     -1.28      0.00
    1    5   36     -1.72      0.00
    1    5   37     -0.89      0.00
    1    5   38     -1.05      0.00
    1    5   39     -1.54      0.00
    1    5   40     -1.31      0.00
    1    5   41     -1.63      0.00
    1    5   42      0.60      0.00
    1    5   43      1.61      0.00
    1    5   44     -1.50      0.00
    1    5   45      0.07      0.00
    1    5   46     -0.18      0.00
    1    5   47      2.24      0.00
    1    5   48     -1.30      0.00
    1    5   49     -0.74      0.00
    1    5   50      0.60      0.00
    1    5   51      1.85      0.00
    1    5   52     -0.78      0.00
    1    5   53      0.28      0.00
    1    5   54      0.34      0.00
    1    5   55     -1.01      0.00
    1    5   56     -0.79      0.00
    1    5   57      0.09      0.00
    1    5   58      0.97      0.00
    1    5   59     -0.53      0.00
    1    5   60      1.36      0.00
    1    5   61      1.63      0.00
    1    5   62      1.70      0.00
    1    5   63      1.26      0.00
   -1    6   63      1.84      0.00
   -1    6   62     -0.15      0.00
   -1    6   61      0.73      0.00
   -1    6   60      0.45      0.00
   -1    6   59      0.92      0.00
   -1    6   58      3.38      0.00
   -1    6   57      0.51      0.00
   -1    6   56      1.11      0.00
   -1    6   55     -0.21      0.00
   -1    6   54      0.24      0.00
   -1    6   53     -0.64      0.00
   -1    6   52      0.38      0.00
   -1    6   51     -0.70      0.00
   -1    6   50      0.65      0.00
   -1    6   49     -0.87      0.00
   -1    6   48      1.27      0.00
   -1    6   47      1.08      0.00
   -1    6   46     -1.61      0.00
   -1    6   45      0.79      0.00
   -1    6   44      0.85      0.00
   -1    6   43      0.12      0.00
   -1    6   42     -0.08      0.00
   -1    6   41     -2.42      0.00
   -1    6   40      0.63      0.00
   -1    6   39     -1.36      0.00
   -1    6   38     -1.97      0.00
   -1    6   37     -1.17      0.00
   -1    6   36     -1.18      0.00
   -1    6   35      1.47      0.00
   -1    6   34      0.70      0.00
   -1    6   33      0.20      0.00
   -1    6   32     -1.15      0.00
   -1    6   31     -0.90      0.00
   -1    6   30     -1.14      0.00
   -1    6   29      0.35      0.00
   -1    6   28     -1.22      0.00
   -1    6   27      1.08      0.00
   -1    6   26      1.93      0.00
   -1    6   25      0.46      0.00
   -1    6   24      2.21      0.00
   -1    6   23      0.68      0.00
   -1    6   22      1.72      0.00
   -1    6   21     -0.07      0.00
   -1    6   20      0.34      0.00
   -1    6   19      1.61      0.00
   -1    6   18     -1.10      0.00
   -1    6   17     -2.74      0.00
   -1    6   16     -0.59      0.00
   -1    6   15     -0.58      0.00
   -1    6   14      1.52      0.00
   -1    6   13     -2.57      0.00
   -1    6   12     -1.64      0.00
   -1    6   11     -0.02      0.00
   -1    6   10      2.38      0.00
   -1    6    9      4.12      0.00
   -1    6    8     -6.08      0.00
   -1    6    7      1.13      0.00
   -1    6    6      1.10      0.00
   -1    6    5     -1.73      0.00
   -1    6    4     -0.59      0.00
   -1    6    3     -1.21      0.00
   -1    6    2     -0.86      0.00
   -1    6    1     -2.04      0.00
    1    6    0     -0.60      0.00
    1    6    1     -0.27      0.00
    1    6    2      0.44      0.00
    1    6    3     -3.81      0.00
    1    6    4      2.75      0.00
    1    6    5      2.48      0.00
    1    6    6     -2.67      0.00
    1    6    7      1.57      0.00
    1    6    8      0.91      0.00
    1    6    9      2.62      0.00
    1    6   10     -1.55      0.00
    1    6   11     -1.35      0.00
    1    6   12     -1.23      0.00
    1    6   13     -2.23      0.00
    1    6   14     -1.30      0.00
    1    6   15     -1.44      0.00
    1    6   16     -1.97      0.00
    1    6   17      0.98      0.00
    1    6   18      0.60      0.00
    1    6   19     -0.16      0.00
    1    6   20      1.31      0.00
    1    6   21      1.22      0.00
    1    6   22      2.17      0.00
    1    6   23      0.90      0.00
    1    6   24      2.41      0.00
    1    6   25      0.95      0.00
    1    6   26      0.87      0.00
    1    6   27      0.93      0.00
    1    6   28     -0.24      0.00
    1    6   29     -1.41      0.00
    1    6   30     -1.72      0.00
    1    6   31     -0.27      0.00
    1    6   32      1.07      0.00
    1    6   33      0.54      0.00
    1    6   34     -1.34      0.00
    1    6   35     -1.68      0.00
    1    6   36     -2.35      0.00
    1    6   37     -1.05      0.00
    1    6   38     -2.29      0.00
    1    6   39     -0.81      0.00
    1    6   40      0.07      0.00
    1    6   41      0.58      0.00
    1    6   42      0.72      0.00
    1    6   43     -0.23      0.00
    1    6   44     -0.19      0.00
    1    6   45     -0.27      0.00
    1    6   46      0.17      0.00
    1    6   47     -0.03      0.00
    1    6   48      1.36      0.00
    1    6   49     -0.92      0.00
    1    6   50      1.49      0.00
    1    6   51      0.17      0.00
    1    6   52      0.44      0.00
    1    6   53     -0.60      0.00
    1    6   54      0.87      0.00
    1    6   55      0.25      0.00
    1    6   56      1.22      0.00
    1    6   57      0.91      0.00
    1    6   58      2.18      0.00
    1    6   59      1.42      0.00
    1    6   60     -0.40      0.00
    1    6   61      1.68      0.00
    1    6   62      0.29      0.00
    1    6   63      2.16      0.00
   -1    7   62     -0.96      0.00
   -1    7   61      0.22      0.00
   -1    7   60     -0.06      0.00
   -1    7   59      1.69      0.00
   -1    7   58     -0.60      0.00
   -1    7   57      1.16      0.00
   -1    7   56      0.09      0.00
   -1    7   55      0.68      0.00
   -1    7   54     -0.10      0.00
   -1    7   53      1.89      0.00
   -1    7   52      0.94      0.00
   -1    7   51      0.42      0.00
   -1    7   50      0.23      0.00
   -1    7   49      0.11      0.00
   -1    7   48      1.10      0.00
   -1    7   47     -0.15      0.00
   -1    7   46     -0.83      0.00
   -1    7   45      0.24      0.00
   -1    7   44      0.27      0.00
   -1    7   43      0.13      0.00
   -1    7   42      0.00      0.00
   -1    7   41     -0.62      0.00
   -1    7   40     -1.26      0.00
   -1    7   39     -0.99      0.00
   -1    7   38     -0.23      0.00
   -1    7   37     -1.81      0.00
   -1    7   36     -0.68      0.00
   -1    7   35     -1.53      0.00
   -1    7   34      0.98      0.00
   -1    7   33     -1.40      0.00
   -1    7   32      0.77      0.00
   -1    7   31      0.97      0.00
   -1    7   30      0.00      0.00
   -1    7   29      0.37      0.00
   -1    7   28     -1.26      0.00
   -1    7   27      0.11      0.00
   -1    7   26      0.04      0.00
   -1    7   25      0.73      0.00
   -1    7   24      1.44      0.00
   -1    7   23      1.84      0.00
   -1    7   22      0.75      0.00
   -1    7   21      1.86      0.00
   -1    7   20      0.27      0.00
   -1    7   19      1.25      0.00
   -1    7   18      0.78      0.00
   -1    7   17     -1.28      0.00
   -1    7   16      0.21      0.00
   -1    7   15     -1.81      0.00
   -1    7   14     -1.04      0.00
   -1    7   13     -1.66      0.00
   -1    7   12     -0.38      0.00
   -1    7   11     -1.89      0.00
   -1    7   10      2.59      0.00
   -1    7    9      0.32      0.00
   -1    7    8      1.45      0.00
   -1    7    7     -2.60      0.00
   -1    7    6      3.04      0.00
   -1    7    5      0.62      0.00
   -1    7    4     -4.44      0.00
   -1    7    3     -2.74      0.00
   -1    7    2     -3.13      0.00
   -1    7    1      4.46      0.00
    1    7    0     -0.45      0.00
    1    7    1     -0.97      0.00
    1    7    2     -2.25      0.00
    1    7    3     -0.78      0.00
    1    7    4      0.16      0.00
    1    7    5     -0.17      0.00
    1    7    6      0.30      0.00
    1    7    7     -1.32      0.00
    1    7    8      2.47      0.00
    1    7    9     -0.30      0.00
    1    7   10     -2.06      0.00
    1    7   11     -2.91      0.00
    1    7   12     -1.31      0.00
    1    7   13     -0.92      0.00
    1    7   14      0.71      0.00
    1    7   15     -2.17      0.00
    1    7   16      0.61      0.00
    1    7   17     -0.14      0.00
    1    7   18      2.60      0.00
    1    7   19      0.72      0.00
    1    7   20      0.96      0.00
    1    7   21      1.17      0.00
    1    7   22      1.68      0.00
    1    7   23      1.97      0.00
    1    7   24      1.02      0.00
    1    7   25     -0.59      0.00
    1    7   26     -0.55      0.00
    1    7   27      0.32      0.00
    1    7   28     -0.20      0.00
    1    7   29      0.48      0.00
    1    7   30      0.36      0.00
    1    7   31      0.10      0.00
    1    7   32     -1.50      0.00
    1    7   33     -2.29      0.00
    1    7   34     -0.21      0.00
    1    7   35     -1.18      0.00
    1    7   36     -1.14      0.00
    1    7   37     -1.09      0.00
    1    7   38      0.02      0.00
    1    7   39     -0.23      0.00
    1    7   40     -1.15      0.00
    1    7   41     -0.99      0.00
    1    7   42      1.35      0.00
    1    7   43     -0.25      0.00
    1    7   44      0.44      0.00
    1    7   45     -1.33      0.00
    1    7   46      0.55      0.00
    1    7   47      1.34      0.00
    1    7   48      0.01      0.00
    1    7   49      0.53      0.00
    1    7   50      0.45      0.00
    1    7   51      2.75      0.00
    1    7   52      0.39      0.00
    1    7   53      0.86      0.00
    1    7   54      0.43      0.00
    1    7   55      0.68      0.00
    1    7   56      0.02      0.00
    1    7   57      1.91      0.00
    1    7   58      0.14      0.00
    1    7   59      0.85      0.00
    1    7   60     -0.27      0.00
    1    7   61      0.19      0.00
    1    7   62     -0.18      0.00
   -1    8   61     -2.50      0.00
   -1    8   60     -0.36      0.00
   -1    8   59     -2.09      0.00
   -1    8   58      1.09      0.00
   -1    8   57      0.82      0.00
   -1    8   56     -0.99      0.00
   -1    8   55      1.18      0.00
   -1    8   54     -0.26      0.00
   -1    8   53      1.74      0.00
   -1    8   52      0.13      0.00
   -1    8   51      0.29      0.00
   -1    8   50     -0.15      0.00
   -1    8   49      0.21      0.00
   -1    8   48      1.05      0.00
   -1    8   47      0.39      0.00
   -1    8   46     -0.46      0.00
   -1    8   45      1.00      0.00
   -1    8   44      1.80      0.00
   -1    8   43      1.06      0.00
   -1    8   42     -0.35      0.00
   -1    8   41      0.08      0.00
   -1    8   40     -1.50      0.00
   -1    8   39      1.08      0.00
   -1    8   38     -2.99      0.00
   -1    8   37     -2.73      0.00
   -1    8   36     -1.81      0.00
   -1    8   35      0.68      0.00
   -1    8   34      0.15      0.00
   -1    8   33     -0.77      0.00
   -1    8   32      0.66      0.00
   -1    8   31      0.94      0.00
   -1    8   30     -0.34      0.00
   -1    8   29      0.37      0.00
   -1    8   28      0.12      0.00
   -1    8   27     -0.94      0.00
   -1    8   26      0.39      0.00
   -1    8   25     -0.12      0.00
   -1    8   24      1.09      0.00
   -1    8   23      1.02      0.00
   -1    8   22      0.47      0.00
   -1    8   21      1.70      0.00
   -1    8   20      0.73      0.00
   -1    8   19      2.13      0.00
   -1    8   18     -0.83      0.00
   -1    8   17      0.02      0.00
   -1    8   16     -1.03      0.00
   -1    8   15      2.04      0.00
   -1    8   14     -2.09      0.00
   -1    8   13      0.36      0.00
   -1    8   12     -2.30      0.00
   -1    8   11     -0.20      0.00
   -1    8   10     -0.21      0.00
   -1    8    9      0.28      0.00
   -1    8    8     -0.42      0.00
   -1    8    7     -0.46      0.00
   -1    8    6      1.18      0.00
   -1    8    5     -2.16      0.00
   -1    8    4      1.02      0.00
   -1    8    3     -1.16      0.00
   -1    8    2      0.12      0.00
   -1    8    1     -1.55      0.00
    1    8    0      0.89      0.00
    1    8    1     -1.22      0.00
    1    8    2     -0.13      0.00
    1    8    3     -1.80      0.00
    1    8    4      1.35      0.00
    1    8    5      0.25      0.00
    1    8    6     -3.00      0.00
    1    8    7     -0.80      0.00
    1    8    8      0.48      0.00
    1    8    9     -0.98      0.00
    1    8   10     -0.67      0.00
    1    8   11     -1.54      0.00
    1    8   12     -0.40      0.00
    1    8   13     -0.08      0.00
    1    8   14     -0.51      0.00
    1    8   15      1.40      0.00
    1    8   16     -1.25      0.00
    1    8   17      2.30      0.00
    1    8   18      0.26      0.00
    1    8   19      1.71      0.00
    1    8   20     -0.06      0.00
    1    8   21      2.26      0.00
    1    8   22      1.27      0.00
    1    8   23     -0.11      0.00
    1    8   24     -0.53      0.00
    1    8   25      0.89      0.00
    1    8   26      0.67      0.00
    1    8   27     -0.85      0.00
    1    8   28     -2.00      0.00
    1    8   29      1.02      0.00
    1    8   30     -0.97      0.00
    1    8   31     -0.38      0.00
    1    8   32     -0.19      0.00
    1    8   33      1.10      0.00
    1    8   34     -0.57      0.00
    1    8   35     -2.98      0.00
    1    8   36     -1.34      0.00
    1    8   37     -0.67      0.00
    1    8   38     -1.36      0.00
    1    8   39     -0.55      0.00
    1    8   40     -0.74      0.00
    1    8   41      1.01      0.00
    1    8   42      0.19      0.00
    1    8   43      0.28      0.00
    1    8   44     -0.28      0.00
    1    8   45      1.50      0.00
    1    8   46      1.19      0.00
    1    8   47      2.00      0.00
    1    8   48      0.24      0.00
    1    8   49      0.60      0.00
    1    8   50      0.77      0.00
    1    8   51      0.42      0.00
    1    8   52     -0.10      0.00
    1    8   53      0.61      0.00
    1    8   54     -0.25      0.00
    1    8   55      1.61      0.00
    1    8   56      0.99      0.00
    1    8   57      0.21      0.00
    1    8   58     -0.62      0.00
    1    8   59     -1.65      0.00
    1    8   60      0.36      0.00
   -1    9   60      2.45      0.00
   -1    9   59     -2.27      0.00
   -1    9   58      1.24      0.00
   -1    9   57     -1.21      0.00
   -1    9   56      1.88      0.00
   -1    9   55     -3.95      0.00
   -1    9   54     -0.76      0.00
   -1    9   53      0.75      0.00
   -1    9   52     -0.22      0.00
   -1    9   51     -0.06      0.00
   -1    9   50      0.39      0.00
   -1    9   49      1.42      0.00
   -1    9   48      1.13      0.00
   -1    9   47      0.05      0.00
   -1    9   46     -0.14      0.00
   -1    9   45     -1.27      0.00
   -1    9   44     -0.44      0.00
   -1    9   43      0.28      0.00
   -1    9   42      1.16      0.00
   -1    9   41      0.69      0.00
   -1    9   40      0.66      0.00
   -1    9   39      0.69      0.00
   -1    9   38      1.72      0.00
   -1    9   37     -2.33      0.00
   -1    9   36     -2.01      0.00
   -1    9   35     -2.33      0.00
   -1    9   34     -0.81      0.00
   -1    9   33     -0.89      0.00
   -1    9   32     -1.07      0.00
   -1    9   31      1.54      0.00
   -1    9   30      1.87      0.00
   -1    9   29      1.87      0.00
   -1    9   28      0.14      0.00
   -1    9   27      0.42      0.00
   -1    9   26      1.03      0.00
   -1    9   25     -0.25      0.00
   -1    9   24     -0.46      0.00
   -1    9   23      0.14      0.00
   -1    9   22      0.41      0.00
   -1    9   21     -0.95      0.00
   -1    9   20      2.76      0.00
   -1    9   19      0.19      0.00
   -1    9   18      1.58      0.00
   -1    9   17      0.11      0.00
   -1    9   16      0.74      0.00
   -1    9   15      1.18      0.00
   -1    9   14     -2.43      0.00
   -1    9   13     -0.20      0.00
   -1    9   12     -0.93      0.00
   -1    9   11     -1.39      0.00
   -1    9   10      0.41      0.00
   -1    9    9     -0.20      0.00
   -1    9    8     -1.15      0.00
   -1    9    7      1.10      0.00
   -1    9    6     -1.15      0.00
   -1    9    5      2.19      0.00
   -1    9    4     -1.10      0.00
   -1    9    3     -0.91      0.00
   -1    9    2      0.03      0.00
   -1    9    1     -0.62      0.00
    1    9    0     -0.92      0.00
    1    9    1     -1.48      0.00
    1    9    2      0.17      0.00
    1    9    3     -0.08      0.00
    1    9    4     -0.70      0.00
    1    9    5      0.72      0.00
    1    9    6     -0.92      0.00
    1    9    7      0.42      0.00
    1    9    8      0.10      0.00
    1    9    9     -1.89      0.00
    1    9   10     -0.58      0.00
    1    9   11     -0.40      0.00
    1    9   12     -1.05      0.00
    1    9   13      0.51      0.00
    1    9   14     -1.80      0.00
    1    9   15      1.33      0.00
    1    9   16      0.15      0.00
    1    9   17      1.30      0.00
    1    9   18      2.16      0.00
    1    9   19      0.87      0.00
    1    9   20      2.29      0.00
    1    9   21     -0.67      0.00
    1    9   22     -0.27      0.00
    1    9   23     -0.25      0.00
    1    9   24     -0.64      0.00
    1    9   25     -1.66      0.00
    1    9   26     -1.09      0.00
    1    9   27      1.11      0.00
    1    9   28      1.32      0.00
    1    9   29      1.12      0.00
    1    9   30      1.96      0.00
    1    9   31      0.39      0.00
    1    9   32     -2.24      0.00
    1    9   33     -2.62      0.00
    1    9   34     -0.29      0.00
    1    9   35     -3.26      0.00
    1    9   36     -1.01      0.00
    1    9   37     -0.46      0.00
    1    9   38      1.99      0.00
    1    9   39      0.76      0.00
    1    9   40     -0.41      0.00
    1    9   41      2.18      0.00
    1    9   42     -0.16      0.00
    1    9   43      0.01      0.00
    1    9   44      0.11      0.00
    1    9   45     -0.95      0.00
    1    9   46      0.70      0.00
    1    9   47      0.65      0.00
    1    9   48      1.60      0.00
    1    9   49      0.81      0.00
    1    9   50      1.13      0.00
    1    9   51      1.40      0.00
    1    9   52     -0.08      0.00
    1    9   53     -0.76      0.00
    1    9   54     -0.03      0.00
    1    9   55     -2.20      0.00
    1    9   56      0.16      0.00
    1    9   57     -1.91      0.00
    1    9   58      0.94      0.00
    1    9   59     -1.66      0.00
   -1   10   59      3.04      0.00
   -1   10   58      0.25      0.00
   -1   10   57      3.83      0.00
   -1   10   56     -1.42      0.00
   -1   10   55      0.21      0.00
   -1   10   54      1.84      0.00
   -1   10   53     -1.74      0.00
   -1   10   52      0.17      0.00
   -1   10   51     -1.61      0.00
   -1   10   50      0.74      0.00
   -1   10   49     -1.80      0.00
   -1   10   48      0.33      0.00
   -1   10   47     -0.01      0.00
   -1   10   46     -0.58      0.00
   -1   10   45     -0.07      0.00
   -1   10   44      0.41      0.00
   -1   10   43      0.81      0.00
   -1   10   42     -0.99      0.00
   -1   10   41      0.03      0.00
   -1   10   40     -0.80      0.00
   -1   10   39      0.37      0.00
   -1   10   38      0.60      0.00
   -1   10   37     -1.75      0.00
   -1   10   36     -0.96      0.00
   -1   10   35      0.17      0.00
   -1   10   34     -1.20      0.00
   -1   10   33     -1.70      0.00
   -1   10   32     -0.74      0.00
   -1   10   31     -0.14      0.00
   -1   10   30      0.50      0.00
   -1   10   29      0.42      0.00
   -1   10   28      2.67      0.00
   -1   10   27     -0.04      0.00
   -1   10   26      0.66      0.00
   -1   10   25      0.92      0.00
   -1   10   24      0.41      0.00
   -1   10   23      1.36      0.00
   -1   10   22     -0.56      0.00
   -1   10   21      0.84      0.00
   -1   10   20      1.58      0.00
   -1   10   19      0.00      0.00
   -1   10   18      0.75      0.00
   -1   10   17     -1.18      0.00
   -1   10   16      1.67      0.00
   -1   10   15     -0.36      0.00
   -1   10   14      0.30      0.00
   -1   10   13     -0.42      0.00
   -1   10   12      1.02      0.00
   -1   10   11     -0.17      0.00
   -1   10   10     -1.23      0.00
   -1   10    9      0.29      0.00
   -1   10    8     -1.65      0.00
   -1   10    7      1.93      0.00
   -1   10    6     -1.27      0.00
   -1   10    5      0.66      0.00
   -1   10    4      0.65      0.00
   -1   10    3     -0.65      0.00
   -1   10    2      0.88      0.00
   -1   10    1     -0.22      0.00
    1   10    0     -0.55      0.00
    1   10    1     -0.24      0.00
    1   10    2      1.54      0.00
    1   10    3     -1.05      0.00
    1   10    4      0.59      0.00
    1   10    5      1.08      0.00
    1   10    6     -1.00      0.00
    1   10    7      0.47      0.00
    1   10    8     -2.86      0.00
    1   10    9      0.38      0.00
    1   10   10     -1.60      0.00
    1   10   11     -0.51      0.00
    1   10   12     -0.62      0.00
    1   10   13     -0.39      0.00
    1   10   14      2.69      0.00
    1   10   15      0.69      0.00
    1   10   16      1.79      0.00
    1   10   17     -0.28      0.00
    1   10   18      1.58      0.00
    1   10   19      0.19      0.00
    1   10   20     -0.50      0.00
    1   10   21      0.86      0.00
    1   10   22     -0.31      0.00
    1   10   23     -0.87      0.00
    1   10   24      0.01      0.00
    1   10   25      1.71      0.00
    1   10   26      1.25      0.00
    1   10   27     -1.06      0.00
    1   10   28      1.98      0.00
    1   10   29      0.18      0.00
    1   10   30     -0.47      0.00
    1   10   31     -2.47      0.00
    1   10   32     -0.36      0.00
    1   10   33      1.27      0.00
    1   10   34     -1.80      0.00
    1   10   35     -1.54      0.00
    1   10   36     -0.01      0.00
    1   10   37      0.70      0.00
    1   10   38     -0.60      0.00
    1   10   39     -1.45      0.00
    1   10   40     -0.73      0.00
    1   10   41      1.12      0.00
    1   10   42      0.14      0.00
    1   10   43     -0.94      0.00
    1   10   44      1.13      0.00
    1   10   45      1.50      0.00
    1   10   46      1.69      0.00
    1   10   47      0.02      0.00
    1   10   48      0.33      0.00
    1   10   49      0.08      0.00
    1   10   50     -0.22      0.00
    1   10   51     -2.38      0.00
    1   10   52      1.08      0.00
    1   10   53     -1.04      0.00
    1   10   54     -0.82      0.00
    1   10   55      0.74      0.00
    1   10   56      0.49      0.00
    1   10   57      1.07      0.00
    1   10   58     -2.74      0.00
   -1   11   57      3.24      0.00
   -1   11   56      1.69      0.00
   -1   11   55      2.20      0.00
   -1   11   54     -1.49      0.00
   -1   11   53      3.84      0.00
   -1   11   52     -0.85      0.00
   -1   11   51     -0.36      0.00
   -1   11   50     -1.22      0.00
   -1   11   49      1.11      0.00
   -1   11   48      0.64      0.00
   -1   11   47     -0.28      0.00
   -1   11   46      0.24      0.00
   -1   11   45      0.56      0.00
   -1   11   44     -1.15      0.00
   -1   11   43     -1.25      0.00
   -1   11   42      0.25      0.00
   -1   11   41     -0.48      0.00
   -1   11   40     -0.60      0.00
   -1   11   39     -1.33      0.00
   -1   11   38      1.42      0.00
   -1   11   37      0.11      0.00
   -1   11   36     -2.87      0.00
   -1   11   35     -0.11      0.00
   -1   11   34     -1.25      0.00
   -1   11   33      0.33      0.00
   -1   11   32     -1.87      0.00
   -1   11   31     -1.54      0.00
   -1   11   30     -0.34      0.00
   -1   11   29      0.34      0.00
   -1   11   28     -0.63      0.00
   -1   11   27     -0.69      0.00
   -1   11   26      1.42      0.00
   -1   11   25      1.56      0.00
   -1   11   24      0.12      0.00
   -1   11   23      0.90      0.00
   -1   11   22     -0.36      0.00
   -1   11   21      1.05      0.00
   -1   11   20     -0.12      0.00
   -1   11   19      1.01      0.00
   -1   11   18     -1.00      0.00
   -1   11   17      0.70      0.00
   -1   11   16      0.86      0.00
   -1   11   15      0.31      0.00
   -1   11   14      0.64      0.00
   -1   11   13     -1.52      0.00
   -1   11   12      1.10      0.00
   -1   11   11     -2.32      0.00
   -1   11   10      2.62      0.00
   -1   11    9     -1.58      0.00
   -1   11    8     -0.23      0.00
   -1   11    7      1.05      0.00
   -1   11    6      0.84      0.00
   -1   11    5     -0.03      0.00
   -1   11    4     -1.01      0.00
   -1   11    3      1.30      0.00
   -1   11    2      0.53      0.00
   -1   11    1      1.34      0.00
    1   11    0      1.29      0.00
    1   11    1      2.90      0.00
    1   11    2     -0.40      0.00
    1   11    3     -0.35      0.00
    1   11    4     -0.83      0.00
    1   11    5      0.32      0.00
    1   11    6     -0.90      0.00
    1   11    7     -1.76      0.00
    1   11    8     -0.55      0.00
    1   11    9     -1.00      0.00
    1   11   10      0.90      0.00
    1   11   11     -1.02      0.00
    1   11   12      1.47      0.00
    1   11   13      0.50      0.00
    1   11   14      1.43      0.00
    1   11   15      0.68      0.00
    1   11   16      1.65      0.00
    1   11   17      1.76      0.00
    1   11   18      0.07      0.00
    1   11   19      0.98      0.00
    1   11   20     -1.10      0.00
    1   11   21     -0.73      0.00
    1   11   22     -0.78      0.00
    1   11   23      0.34      0.00
    1   11   24      1.28      0.00
    1   11   25     -0.02      0.00
    1   11   26      0.06      0.00
    1   11   27      1.61      0.00
    1   11   28      0.32      0.00
    1   11   29     -1.90      0.00
    1   11   30     -0.51      0.00
    1   11   31     -1.09      0.00
    1   11   32     -2.74      0.00
    1   11   33     -0.85      0.00
    1   11   34     -2.65      0.00
    1   11   35      0.60      0.00
    1   11   36     -0.68      0.00
    1   11   37      0.44      0.00
    1   11   38      0.96      0.00
    1   11   39     -1.43      0.00
    1   11   40      0.36      0.00
    1   11   41     -0.53      0.00
    1   11   42     -0.80      0.00
    1   11   43      0.43      0.00
    1   11   44      0.47      0.00
    1   11   45      1.46      0.00
    1   11   46      0.99      0.00
    1   11   47      1.63      0.00
    1   11   48     -0.03      0.00
    1   11   49      0.81      0.00
    1   11   50     -0.57      0.00
    1   11   51     -0.82      0.00
    1   11   52     -2.02      0.00
    1   11   53      1.28      0.00
    1   11   54     -0.70      0.00
    1   11   55      0.23      0.00
    1   11   56      0.06      0.00
   -1   12   55     -1.36      0.00
   -1   12   54      4.50      0.00
   -1   12   53      0.01      0.00
   -1   12   52      1.00      0.00
   -1   12   51      1.18      0.00
   -1   12   50      2.33      0.00
   -1   12   49      0.25      0.00
   -1   12   48     -0.46      0.00
   -1   12   47      1.52      0.00
   -1   12   46     -0.01      0.00
   -1   12   45      0.48      0.00
   -1   12   44     -0.34      0.00
   -1   12   43      0.98      0.00
   -1   12   42     -0.38      0.00
   -1   12   41     -0.72      0.00
   -1   12   40      0.33      0.00
   -1   12   39     -1.02      0.00
   -1   12   38      0.66      0.00
   -1   12   37     -0.16      0.00
   -1   12   36     -0.14      0.00
   -1   12   35     -0.11      0.00
   -1   12   34     -1.84      0.00
   -1   12   33     -2.16      0.00
   -1   12   32     -0.41      0.00
   -1   12   31     -1.22      0.00
   -1   12   30     -0.88      0.00
   -1   12   29      1.02      0.00
   -1   12   28      1.29      0.00
   -1   12   27     -0.45      0.00
   -1   12   26     -0.21      0.00
   -1   12   25     -1.20      0.00
   -1   12   24     -0.68      0.00
   -1   12   23     -1.12      0.00
   -1   12   22     -0.44      0.00
   -1   12   21     -0.42      0.00
   -1   12   20      0.83      0.00
   -1   12   19      1.52      0.00
   -1   12   18      1.26      0.00
   -1   12   17      0.64      0.00
   -1   12   16     -0.85      0.00
   -1   12   15      1.22      0.00
   -1   12   14     -2.78      0.00
   -1   12   13      0.22      0.00
   -1   12   12     -2.26      0.00
   -1   12   11      0.54      0.00
   -1   12   10      0.28      0.00
   -1   12    9     -0.98      0.00
   -1   12    8      0.05      0.00
   -1   12    7      0.30      0.00
   -1   12    6      1.31      0.00
   -1   12    5     -0.93      0.00
   -1   12    4      1.63      0.00
   -1   12    3     -1.24      0.00
   -1   12    2      1.51      0.00
   -1   12    1      0.26      0.00
    1   12    0     -0.32      0.00
    1   12    1     -0.20      0.00
    1   12    2      0.08      0.00
    1   12    3     -1.51      0.00
    1   12    4     -0.44      0.00
    1   12    5     -0.79      0.00
    1   12    6      0.04      0.00
    1   12    7     -1.25      0.00
    1   12    8      0.60      0.00
    1   12    9      0.86      0.00
    1   12   10      0.25      0.00
    1   12   11      0.83      0.00
    1   12   12     -0.37      0.00
    1   12   13      1.62      0.00
    1   12   14      0.51      0.00
    1   12   15      0.66      0.00
    1   12   16      0.77      0.00
    1   12   17     -0.04      0.00
    1   12   18      0.50      0.00
    1   12   19      0.28      0.00
    1   12   20     -0.34      0.00
    1   12   21      0.46      0.00
    1   12   22     -0.49      0.00
    1   12   23     -2.66      0.00
    1   12   24     -0.08      0.00
    1   12   25     -0.24      0.00
    1   12   26     -1.29      0.00
    1   12   27     -0.21      0.00
    1   12   28     -0.29      0.00
    1   12   29     -0.11      0.00
    1   12   30     -2.05      0.00
    1   12   31     -2.64      0.00
    1   12   32     -0.07      0.00
    1   12   33      0.27      0.00
    1   12   34     -1.72      0.00
    1   12   35     -0.45      0.00
    1   12   36      1.22      0.00
    1   12   37      0.20      0.00
    1   12   38     -1.01      0.00
    1   12   39     -1.42      0.00
    1   12   40      1.91      0.00
    1   12   41      1.50      0.00
    1   12   42     -0.23      0.00
    1   12   43      1.32      0.00
    1   12   44      2.38      0.00
    1   12   45      1.45      0.00
    1   12   46     -0.76      0.00
    1   12   47     -0.02      0.00
    1   12   48      0.13      0.00
    1   12   49     -0.44      0.00
    1   12   50     -0.49      0.00
    1   12   51     -0.70      0.00
    1   12   52      3.19      0.00
    1   12   53      0.04      0.00
    1   12   54      1.19      0.00
   -1   13   53      1.02      0.00
   -1   13   52      0.53      0.00
   -1   13   51     -0.38      0.00
   -1   13   50     -0.17      0.00
   -1   13   49      1.27      0.00
   -1   13   48      1.99      0.00
   -1   13   47     -0.13      0.00
   -1   13   46      0.88      0.00
   -1   13   45      1.85      0.00
   -1   13   44      2.21      0.00
   -1   13   43     -1.71      0.00
   -1   13   42      0.79      0.00
   -1   13   41      1.78      0.00
   -1   13   40      0.51      0.00
   -1   13   39     -0.85      0.00
   -1   13   38     -0.74      0.00
   -1   13   37      1.82      0.00
   -1   13   36     -2.03      0.00
   -1   13   35     -1.25      0.00
   -1   13   34      0.97      0.00
   -1   13   33     -0.19      0.00
   -1   13   32      0.47      0.00
   -1   13   31     -1.11      0.00
   -1   13   30     -0.97      0.00
   -1   13   29      0.62      0.00
   -1   13   28     -2.04      0.00
   -1   13   27     -0.67      0.00
   -1   13   26      0.64      0.00
   -1   13   25      0.80      0.00
   -1   13   24     -0.30      0.00
   -1   13   23     -0.12      0.00
   -1   13   22     -0.56      0.00
   -1   13   21     -0.61      0.00
   -1   13   20      0.29      0.00
   -1   13   19     -2.36      0.00
   -1   13   18      0.85      0.00
   -1   13   17     -0.92      0.00
   -1   13   16      2.26      0.00
   -1   13   15      0.65      0.00
   -1   13   14     -0.06      0.00
   -1   13   13      1.86      0.00
   -1   13   12     -1.42      0.00
   -1   13   11     -1.70      0.00
   -1   13   10     -0.50      0.00
   -1   13    9     -0.88      0.00
   -1   13    8     -1.46      0.00
   -1   13    7      0.51      0.00
   -1   13    6     -0.39      0.00
   -1   13    5      0.76      0.00
   -1   13    4      0.48      0.00
   -1   13    3     -0.25      0.00
   -1   13    2      0.83      0.00
   -1   13    1     -1.06      0.00
    1   13    0     -0.80      0.00
    1   13    1     -0.54      0.00
    1   13    2     -0.17      0.00
    1   13    3     -0.72      0.00
    1   13    4     -0.21      0.00
    1   13    5      0.91      0.00
    1   13    6      1.17      0.00
    1   13    7     -1.16      0.00
    1   13    8     -0.39      0.00
    1   13    9      0.07      0.00
    1   13   10      0.34      0.00
    1   13   11      0.37      0.00
    1   13   12     -0.06      0.00
    1   13   13      2.57      0.00
    1   13   14      1.47      0.00
    1   13   15      0.11      0.00
    1   13   16      0.85      0.00
    1   13   17     -0.20      0.00
    1   13   18     -0.28      0.00
    1   13   19     -1.80      0.00
    1   13   20     -2.52      0.00
    1   13   21     -0.81      0.00
    1   13   22      0.05      0.00
    1   13   23     -0.67      0.00
    1   13   24      1.24      0.00
    1   13   25     -0.98      0.00
    1   13   26     -2.02      0.00
    1   13   27      0.74      0.00
    1   13   28     -3.32      0.00
    1   13   29     -1.64      0.00
    1   13   30      0.35      0.00
    1   13   31      0.72      0.00
    1   13   32      1.52      0.00
    1   13   33     -1.71      0.00
    1   13   34      1.20      0.00
    1   13   35      1.41      0.00
    1   13   36     -1.21      0.00
    1   13   37      0.48      0.00
    1   13   38     -0.26      0.00
    1   13   39      1.41      0.00
    1   13   40      0.56      0.00
    1   13   41     -0.16      0.00
    1   13   42      1.74      0.00
    1   13   43      0.10      0.00
    1   13   44      2.11      0.00
    1   13   45      0.29      0.00
    1   13   46      1.18      0.00
    1   13   47      0.74      0.00
    1   13   48     -0.09      0.00
    1   13   49      1.18      0.00
    1   13   50      0.01      0.00
    1   13   51     -0.90      0.00
    1   13   52     -0.12      0.00
   -1   14   50     -0.78      0.00
   -1   14   49      0.79      0.00
   -1   14   48     -1.43      0.00
   -1   14   47      1.04      0.00
   -1   14   46      0.65      0.00
   -1   14   45      1.57      0.00
   -1   14   44      1.01      0.00
   -1   14   43      1.36      0.00
   -1   14   42      0.76      0.00
   -1   14   41      0.26      0.00
   -1   14   40      0.19      0.00
   -1   14   39      0.23      0.00
   -1   14   38      0.24      0.00
   -1   14   37      0.47      0.00
   -1   14   36      1.78      0.00
   -1   14   35      1.79      0.00
   -1   14   34      0.85      0.00
   -1   14   33     -2.24      0.00
   -1   14   32     -0.12      0.00
   -1   14   31     -0.60      0.00
   -1   14   30     -2.24      0.00
   -1   14   29     -0.13      0.00
   -1   14   28      0.41      0.00
   -1   14   27     -0.13      0.00
   -1   14   26      0.48      0.00
   -1   14   25      0.54      0.00
   -1   14   24     -0.95      0.00
   -1   14   23      0.51      0.00
   -1   14   22     -2.33      0.00
   -1   14   21     -0.02      0.00
   -1   14   20     -2.03      0.00
   -1   14   19      0.08      0.00
   -1   14   18      0.90      0.00
   -1   14   17     -0.66      0.00
   -1   14   16      0.70      0.00
   -1   14   15      0.88      0.00
   -1   14   14      0.22      0.00
   -1   14   13     -0.10      0.00
   -1   14   12      0.53      0.00
   -1   14   11     -0.16      0.00
   -1   14   10      1.12      0.00
   -1   14    9     -1.42      0.00
   -1   14    8     -0.86      0.00
   -1   14    7      1.96      0.00
   -1   14    6     -1.75      0.00
   -1   14    5      0.55      0.00
   -1   14    4     -0.27      0.00
   -1   14    3      1.91      0.00
   -1   14    2     -0.11      0.00
   -1   14    1      0.08      0.00
    1   14    0     -0.31      0.00
    1   14    1     -0.85      0.00
    1   14    2     -0.48      0.00
    1   14    3      2.08      0.00
    1   14    4     -0.70      0.00
    1   14    5      0.53      0.00
    1   14    6     -0.22      0.00
    1   14    7      1.62      0.00
    1   14    8      1.16      0.00
    1   14    9      0.34      0.00
    1   14   10      0.10      0.00
    1   14   11      0.86      0.00
    1   14   12      0.66      0.00
    1   14   13      0.07      0.00
    1   14   14      0.73      0.00
    1   14   15      0.35      0.00
    1   14   16      1.27      0.00
    1   14   17     -0.93      0.00
    1   14   18     -0.24      0.00
    1   14   19      0.01      0.00
    1   14   20     -2.81      0.00
    1   14   21     -0.18      0.00
    1   14   22     -2.10      0.00
    1   14   23     -2.30      0.00
    1   14   24     -0.77      0.00
    1   14   25      0.42      0.00
    1   14   26      0.37      0.00
    1   14   27      0.75      0.00
    1   14   28     -0.32      0.00
    1   14   29      1.08      0.00
    1   14   30     -1.27      0.00
    1   14   31     -1.88      0.00
    1   14   32      1.25      0.00
    1   14   33      0.89      0.00
    1   14   34      1.01      0.00
    1   14   35      0.60      0.00
    1   14   36      2.28      0.00
    1   14   37     -0.36      0.00
    1   14   38     -1.77      0.00
    1   14   39      0.49      0.00
    1   14   40      1.51      0.00
    1   14   41      0.39      0.00
    1   14   42     -0.21      0.00
    1   14   43      2.91      0.00
    1   14   44      2.97      0.00
    1   14   45     -0.03      0.00
    1   14   46     -1.24      0.00
    1   14   47      1.83      0.00
    1   14   48     -1.10      0.00
    1   14   49      0.11      0.00
    1   14   50     -1.80      0.00
   -1   15   48      0.24      0.00
   -1   15   47     -2.26      0.00
   -1   15   46      0.02      0.00
   -1   15   45     -0.33      0.00
   -1   15   44      2.19      0.00
   -1   15   43     -0.66      0.00
   -1   15   42     -0.81      0.00
   -1   15   41      2.29      0.00
   -1   15   40      0.80      0.00
   -1   15   39      1.17      0.00
   -1   15   38     -0.10      0.00
   -1   15   37      1.52      0.00
   -1   15   36      0.37      0.00
   -1   15   35     -0.48      0.00
   -1   15   34      1.52      0.00
   -1   15   33      1.04      0.00
   -1   15   32      0.76      0.00
   -1   15   31      1.06      0.00
   -1   15   30      0.20      0.00
   -1   15   29      0.28      0.00
   -1   15   28     -0.41      0.00
   -1   15   27     -2.51      0.00
   -1   15   26      1.23      0.00
   -1   15   25     -1.43      0.00
   -1   15   24      0.19      0.00
   -1   15   23     -0.40      0.00
   -1   15   22     -0.12      0.00
   -1   15   21     -0.24      0.00
   -1   15   20      0.30      0.00
   -1   15   19     -1.39      0.00
   -1   15   18     -1.79      0.00
   -1   15   17     -0.69      0.00
   -1   15   16     -0.19      0.00
   -1   15   15      1.70      0.00
   -1   15   14     -2.56      0.00
   -1   15   13      2.19      0.00
   -1   15   12      0.98      0.00
   -1   15   11     -1.72      0.00
   -1   15   10      0.84      0.00
   -1   15    9     -2.25      0.00
   -1   15    8      1.49      0.00
   -1   15    7      0.17      0.00
   -1   15    6     -0.31      0.00
   -1   15    5      0.26      0.00
   -1   15    4      2.39      0.00
   -1   15    3      0.43      0.00
   -1   15    2     -0.11      0.00
   -1   15    1     -0.63      0.00
    1   15    0     -0.64      0.00
    1   15    1      1.11      0.00
    1   15    2      1.69      0.00
    1   15    3      2.08      0.00
    1   15    4     -0.27      0.00
    1   15    5      0.45      0.00
    1   15    6      2.54      0.00
    1   15    7     -1.30      0.00
    1   15    8      0.30      0.00
    1   15    9     -1.44      0.00
    1   15   10      2.07      0.00
    1   15   11      2.18      0.00
    1   15   12     -0.67      0.00
    1   15   13      2.76      0.00
    1   15   14      0.53      0.00
    1   15   15     -0.31      0.00
    1   15   16     -2.26      0.00
    1   15   17     -1.78      0.00
    1   15   18     -1.23      0.00
    1   15   19     -1.31      0.00
    1   15   20     -2.57      0.00
    1   15   21      0.27      0.00
    1   15   22      0.98      0.00
    1   15   23     -0.63      0.00
    1   15   24      1.31      0.00
    1   15   25     -3.33      0.00
    1   15   26      0.27      0.00
    1   15   27     -0.30      0.00
    1   15   28     -1.13      0.00
    1   15   29      0.99      0.00
    1   15   30      2.77      0.00
    1   15   31      2.99      0.00
    1   15   32     -0.20      0.00
    1   15   33     -0.77      0.00
    1   15   34      1.81      0.00
    1   15   35     -1.27      0.00
    1   15   36     -1.76      0.00
    1   15   37      0.44      0.00
    1   15   38      1.40      0.00
    1   15   39      2.72      0.00
    1   15   40     -0.85      0.00
    1   15   41      2.51      0.00
    1   15   42      1.08      0.00
    1   15   43      0.15      0.00
    1   15   44      1.81      0.00
    1   15   45     -2.23      0.00
    1   15   46      0.62      0.00
    1   15   47     -1.33      0.00
   -1   16   45      0.21      0.00
   -1   16   44     -0.31      0.00
   -1   16   43      0.48      0.00
   -1   16   42      0.11      0.00
   -1   16   41      0.34      0.00
   -1   16   40      0.35      0.00
   -1   16   39     -0.56      0.00
   -1   16   38      0.61      0.00
   -1   16   37     -1.29      0.00
   -1   16   36      0.16      0.00
   -1   16   35      1.44      0.00
   -1   16   34      2.06      0.00
   -1   16   33      0.51      0.00
   -1   16   32      0.96      0.00
   -1   16   31      2.21      0.00
   -1   16   30     -0.07      0.00
   -1   16   29      0.99      0.00
   -1   16   28     -0.18      0.00
   -1   16   27      0.09      0.00
   -1   16   26     -1.10      0.00
   -1   16   25      0.92      0.00
   -1   16   24     -0.23      0.00
   -1   16   23      1.05      0.00
   -1   16   22     -0.83      0.00
   -1   16   21     -0.27      0.00
   -1   16   20      0.42      0.00
   -1   16   19     -1.64      0.00
   -1   16   18      1.31      0.00
   -1   16   17     -2.57      0.00
   -1   16   16      1.16      0.00
   -1   16   15      0.27      0.00
   -1   16   14     -1.20      0.00
   -1   16   13      0.21      0.00
   -1   16   12      0.12      0.00
   -1   16   11      0.24      0.00
   -1   16   10     -0.23      0.00
   -1   16    9     -1.89      0.00
   -1   16    8     -0.08      0.00
   -1   16    7      1.71      0.00
   -1   16    6     -2.13      0.00
   -1   16    5     -1.42      0.00
   -1   16    4     -0.48      0.00
   -1   16    3      0.06      0.00
   -1   16    2      1.48      0.00
   -1   16    1     -0.48      0.00
    1   16    0      1.42      0.00
    1   16    1     -0.95      0.00
    1   16    2      1.27      0.00
    1   16    3      1.02      0.00
    1   16    4     -1.09      0.00
    1   16    5      0.37      0.00
    1   16    6      0.48      0.00
    1   16    7      0.20      0.00
    1   16    8      1.09      0.00
    1   16    9     -0.38      0.00
    1   16   10     -0.03      0.00
    1   16   11      1.32      0.00
    1   16   12     -0.54      0.00
    1   16   13     -0.94      0.00
    1   16   14      0.46      0.00
    1   16   15     -1.24      0.00
    1   16   16      0.87      0.00
    1   16   17     -4.00      0.00
    1   16   18      0.80      0.00
    1   16   19     -0.92      0.00
    1   16   20     -2.14      0.00
    1   16   21     -0.11      0.00
    1   16   22     -0.17      0.00
    1   16   23      0.65      0.00
    1   16   24     -0.31      0.00
    1   16   25      1.52      0.00
    1   16   26      0.73      0.00
    1   16   27      1.50      0.00
    1   16   28     -0.02      0.00
    1   16   29      0.85      0.00
    1   16   30     -0.27      0.00
    1   16   31     -0.15      0.00
    1   16   32      1.51      0.00
    1   16   33      1.29      0.00
    1   16   34      0.32      0.00
    1   16   35      0.01      0.00
    1   16   36      0.91      0.00
    1   16   37     -1.30      0.00
    1   16   38      0.43      0.00
    1   16   39      0.53      0.00
    1   16   40      1.01      0.00
    1   16   41      0.31      0.00
    1   16   42      0.08      0.00
    1   16   43      1.66      0.00
    1   16   44      0.15      0.00
   -1   17   41      0.32      0.00
   -1   17   40     -0.42      0.00
   -1   17   39      0.07      0.00
   -1   17   38     -0.10      0.00
   -1   17   37      0.23      0.00
   -1   17   36     -1.03      0.00
   -1   17   35      0.66      0.00
   -1   17   34     -0.28      0.00
   -1   17   33      0.62      0.00
   -1   17   32      0.88      0.00
   -1   17   31      0.54      0.00
   -1   17   30      1.26      0.00
   -1   17   29     -0.50      0.00
   -1   17   28      2.53      0.00
   -1   17   27     -0.73      0.00
   -1   17   26      1.30      0.00
   -1   17   25     -0.76      0.00
   -1   17   24      0.21      0.00
   -1   17   23      0.76      0.00
   -1   17   22     -1.87      0.00
   -1   17   21      1.08      0.00
   -1   17   20     -0.26      0.00
   -1   17   19      1.89      0.00
   -1   17   18     -1.83      0.00
   -1   17   17      0.67      0.00
   -1   17   16      0.20      0.00
   -1   17   15      2.05      0.00
   -1   17   14     -2.62      0.00
   -1   17   13      0.80      0.00
   -1   17   12      1.81      0.00
   -1   17   11     -0.08      0.00
   -1   17   10      1.14      0.00
   -1   17    9     -1.56      0.00
   -1   17    8     -1.71      0.00
   -1   17    7      1.01      0.00
   -1   17    6     -2.43      0.00
   -1   17    5     -0.54      0.00
   -1   17    4      0.66      0.00
   -1   17    3     -0.22      0.00
   -1   17    2      1.67      0.00
   -1   17    1     -2.93      0.00
    1   17    0      1.64      0.00
    1   17    1     -1.42      0.00
    1   17    2      2.10      0.00
    1   17    3      0.66      0.00
    1   17    4     -1.87      0.00
    1   17    5      0.31      0.00
    1   17    6     -0.13      0.00
    1   17    7      0.39      0.00
    1   17    8     -0.72      0.00
    1   17    9     -1.35      0.00
    1   17   10      2.65      0.00
    1   17   11      1.09      0.00
    1   17   12     -2.40      0.00
    1   17   13      0.93      0.00
    1   17   14     -1.10      0.00
    1   17   15     -0.24      0.00
    1   17   16     -2.94      0.00
    1   17   17      0.92      0.00
    1   17   18      0.24      0.00
    1   17   19      1.95      0.00
    1   17   20     -2.25      0.00
    1   17   21      2.31      0.00
    1   17   22      0.40      0.00
    1   17   23      0.70      0.00
    1   17   24      0.09      0.00
    1   17   25     -2.48      0.00
    1   17   26      2.61      0.00
    1   17   27     -0.42      0.00
    1   17   28      1.69      0.00
    1   17   29     -0.23      0.00
    1   17   30      2.50      0.00
    1   17   31      1.16      0.00
    1   17   32     -2.10      0.00
    1   17   33      1.04      0.00
    1   17   34     -0.94      0.00
    1   17   35     -0.05      0.00
    1   17   36     -1.26      0.00
    1   17   37      1.07      0.00
    1   17   38      1.77      0.00
    1   17   39     -0.50      0.00
    1   17   40     -0.42      0.00
    1   17   41      1.53      0.00
   -1   18   37     -0.45      0.00
   -1   18   36     -0.49      0.00
   -1   18   35     -0.88      0.00
   -1   18   34     -0.83      0.00
   -1   18   33      0.26      0.00
   -1   18   32     -0.72      0.00
   -1   18   31      1.77      0.00
   -1   18   30     -1.09      0.00
   -1   18   29      3.02      0.00
   -1   18   28      0.52      0.00
   -1   18   27      0.07      0.00
   -1   18   26     -0.12      0.00
   -1   18   25     -1.23      0.00
   -1   18   24      1.55      0.00
   -1   18   23     -1.77      0.00
   -1   18   22      2.08      0.00
   -1   18   21     -0.90      0.00
   -1   18   20      2.13      0.00
   -1   18   19     -1.62      0.00
   -1   18   18      1.90      0.00
   -1   18   17     -1.86      0.00
   -1   18   16      0.39      0.00
   -1   18   15      1.13      0.00
   -1   18   14     -0.12      0.00
   -1   18   13      0.61      0.00
   -1   18   12      1.50      0.00
   -1   18   11     -0.41      0.00
   -1   18   10      0.81      0.00
   -1   18    9     -1.92      0.00
   -1   18    8     -0.20      0.00
   -1   18    7      4.01      0.00
   -1   18    6     -2.01      0.00
   -1   18    5      1.34      0.00
   -1   18    4     -2.35      0.00
   -1   18    3     -1.31      0.00
   -1   18    2     -1.22      0.00
   -1   18    1      0.34      0.00
    1   18    0     -1.26      0.00
    1   18    1      0.47      0.00
    1   18    2     -0.55      0.00
    1   18    3     -0.42      0.00
    1   18    4     -1.49      0.00
    1   18    5      3.60      0.00
    1   18    6     -1.33      0.00
    1   18    7     -0.49      0.00
    1   18    8      0.27      0.00
    1   18    9     -0.43      0.00
    1   18   10      0.26      0.00
    1   18   11      0.46      0.00
    1   18   12      0.31      0.00
    1   18   13      0.17      0.00
    1   18   14      0.37      0.00
    1   18   15      0.33      0.00
    1   18   16      0.96      0.00
    1   18   17     -2.70      0.00
    1   18   18      2.72      0.00
    1   18   19     -0.39      0.00
    1   18   20      1.01      0.00
    1   18   21     -1.71      0.00
    1   18   22      2.49      0.00
    1   18   23     -1.12      0.00
    1   18   24     -0.25      0.00
    1   18   25     -0.71      0.00
    1   18   26      1.10      0.00
    1   18   27      2.64      0.00
    1   18   28     -1.33      0.00
    1   18   29      1.53      0.00
    1   18   30     -0.45      0.00
    1   18   31      1.55      0.00
    1   18   32     -0.53      0.00
    1   18   33     -0.85      0.00
    1   18   34     -0.29      0.00
    1   18   35     -0.59      0.00
    1   18   36      0.56      0.00
   -1   19   32      1.17      0.00
   -1   19   31      0.16      0.00
   -1   19   30     -0.47      0.00
   -1   19   29     -0.60      0.00
   -1   19   28     -0.70      0.00
   -1   19   27      2.37      0.00
   -1   19   26     -1.14      0.00
   -1   19   25      1.19      0.00
   -1   19   24     -1.54      0.00
   -1   19   23      2.78      0.00
   -1   19   22     -2.15      0.00
   -1   19   21      0.41      0.00
   -1   19   20      0.00      0.00
   -1   19   19      1.61      0.00
   -1   19   18      0.58      0.00
   -1   19   17      0.19      0.00
   -1   19   16      2.42      0.00
   -1   19   15      1.49      0.00
   -1   19   14     -1.69      0.00
   -1   19   13     -1.05      0.00
   -1   19   12      1.11      0.00
   -1   19   11     -0.20      0.00
   -1   19   10      2.50      0.00
   -1   19    9     -0.72      0.00
   -1   19    8     -0.49      0.00
   -1   19    7     -1.25      0.00
   -1   19    6      0.73      0.00
   -1   19    5     -2.94      0.00
   -1   19    4      1.37      0.00
   -1   19    3     -1.27      0.00
   -1   19    2      3.98      0.00
   -1   19    1      0.67      0.00
    1   19    0      3.05      0.00
    1   19    1     -0.02      0.00
    1   19    2      2.65      0.00
    1   19    3     -1.78      0.00
    1   19    4      0.04      0.00
    1   19    5     -1.74      0.00
    1   19    6      0.95      0.00
    1   19    7      0.12      0.00
    1   19    8     -0.18      0.00
    1   19    9      0.12      0.00
    1   19   10      2.69      0.00
    1   19   11     -0.72      0.00
    1   19   12     -1.29      0.00
    1   19   13      0.82      0.00
    1   19   14      1.02      0.00
    1   19   15     -0.08      0.00
    1   19   16      0.25      0.00
    1   19   17      1.77      0.00
    1   19   18      0.69      0.00
    1   19   19     -0.76      0.00
    1   19   20     -1.74      0.00
    1   19   21      1.51      0.00
    1   19   22     -1.06      0.00
    1   19   23      1.67      0.00
    1   19   24     -1.14      0.00
    1   19   25      1.88      0.00
    1   19   26      0.33      0.00
    1   19   27      1.37      0.00
    1   19   28      0.57      0.00
    1   19   29     -0.95      0.00
    1   19   30      1.36      0.00
    1   19   31     -0.97      0.00
    1   19   32     -0.16      0.00
   -1   20   26      0.81      0.00
   -1   20   25     -1.05      0.00
   -1   20   24     -1.05      0.00
   -1   20   23     -1.22      0.00
   -1   20   22     -0.94      0.00
   -1   20   21      1.39      0.00
   -1   20   20     -0.50      0.00
   -1   20   19      0.36      0.00
   -1   20   18      1.51      0.00
   -1   20   17      1.32      0.00
   -1   20   16      0.28      0.00
   -1   20   15      2.04      0.00
   -1   20   14      1.57      0.00
   -1   20   13      2.21      0.00
   -1   20   12      0.98      0.00
   -1   20   11      0.85      0.00
   -1   20   10     -0.72      0.00
   -1   20    9     -0.59      0.00
   -1   20    8     -3.52      0.00
   -1   20    7      3.02      0.00
   -1   20    6     -1.53      0.00
   -1   20    5      0.76      0.00
   -1   20    4     -0.09      0.00
   -1   20    3     -2.66      0.00
   -1   20    2      0.41      0.00
   -1   20    1      0.87      0.00
    1   20    0      0.12      0.00
    1   20    1      0.86      0.00
    1   20    2     -0.71      0.00
    1   20    3     -1.31      0.00
    1   20    4     -0.01      0.00
    1   20    5      3.33      0.00
    1   20    6     -2.49      0.00
    1   20    7     -0.24      0.00
    1   20    8     -0.31      0.00
    1   20    9      1.19      0.00
    1   20   10      0.58      0.00
    1   20   11      1.30      0.00
    1   20   12      0.87      0.00
    1   20   13      0.11      0.00
    1   20   14      0.34      0.00
    1   20   15      0.82      0.00
    1   20   16     -0.26      0.00
    1   20   17     -0.96      0.00
    1   20   18      1.62      0.00
    1   20   19      1.47      0.00
    1   20   20     -0.26      0.00
    1   20   21      0.02      0.00
    1   20   22      0.81      0.00
    1   20   23     -0.19      0.00
    1   20   24     -0.73      0.00
    1   20   25      0.06      0.00
    1   20   26      2.21      0.00
   -1   21   18     -0.44      0.00
   -1   21   17     -0.40      0.00
   -1   21   16      1.95      0.00
   -1   21   15      2.86      0.00
   -1   21   14      0.39      0.00
   -1   21   13      0.38      0.00
   -1   21   12      2.76      0.00
   -1   21   11      1.19      0.00
   -1   21   10      3.25      0.00
   -1   21    9      0.41      0.00
   -1   21    8      0.38      0.00
   -1   21    7     -1.14      0.00
   -1   21    6     -0.77      0.00
   -1   21    5     -1.96      0.00
   -1   21    4     -1.67      0.00
   -1   21    3     -0.98      0.00
   -1   21    2      0.97      0.00
   -1   21    1      1.87      0.00
    1   21    0      1.56      0.00
    1   21    1      0.84      0.00
    1   21    2     -1.11      0.00
    1   21    3     -1.42      0.00
    1   21    4     -0.80      0.00
    1   21    5     -0.55      0.00
    1   21    6      1.66      0.00
    1   21    7     -0.52      0.00
    1   21    8      1.39      0.00
    1   21    9      0.62      0.00
    1   21   10      2.13      0.00
    1   21   11     -1.37      0.00
    1   21   12      0.00      0.00
    1   21   13      1.67      0.00
    1   21   14      0.92      0.00
    1   21   15      0.69      0.00
    1   21   16      0.50      0.00
    1   21   17      1.56      0.00
   -2    0   66     -1.71      0.00
   -2    0   64      0.95      0.00
   -2    0   62     -1.44      0.00
   -2    0   60     -1.20      0.00
   -2    0   58      0.67      0.00
   -2    0   56     -1.41      0.00
   -2    0   54     -1.20      0.00
   -2    0   52     -1.73      0.00
   -2    0   50      3.56      0.00
   -2    0   48      4.31      0.00
   -2    0   46      1.51      0.00
   -2    0   44      0.31      0.00
   -2    0   42     -3.26      0.00
   -2    0   40     -0.32      0.00
   -2    0   38     -1.73      0.00
   -2    0   36      2.34      0.00
   -2    0   34      2.51      0.00
   -2    0   32      0.01      0.00
   -2    0   30      0.37      0.00
   -2    0   28     -3.66      0.00
   -2    0   26      2.62      0.00
   -2    0   24     -1.30      0.00
   -2    0   22     -0.31      0.00
   -2    0   20      5.79      0.00
   -2    0   18     -2.68      0.00
   -2    0   16     -1.03      0.00
   -2    0   14     -7.84      0.00
   -2    0   12    -11.72      0.00
   -2    0   10      9.63      0.00
   -2    0    8    -20.86      0.00
   -2    0    6    -13.12      0.00
    2    0    4    -10.89      0.00
    2    0    6    -18.12      0.00
    2    0    8      4.72      0.00
    2    0   10     -9.46      0.00
    2    0   12     -0.26      0.00
    2    0   14     -2.96      0.00
    2    0   16      1.92      0.00
    2    0   18      5.18      0.00
    2    0   20     -6.48      0.00
    2    0   22     -1.93      0.00
    2    0   24      1.90      0.00
    2    0   26      2.00      0.00
    2    0   28     -0.51      0.00
    2    0   30      1.32      0.00
    2    0   32      0.95      0.00
    2    0   34      2.58      0.00
    2    0   36     -1.63      0.00
    2    0   38     -0.18      0.00
    2    0   40     -1.96      0.00
    2    0   42     -0.59      0.00
    2    0   44     -2.03      0.00
    2    0   46      2.15      0.00
    2    0   48      3.76      0.00
    2    0   50      2.06      0.00
    2    0   52     -0.11      0.00
    2    0   54     -3.21      0.00
    2    0   56      1.70      0.00
    2    0   58      0.04      0.00
    2    0   60      0.35      0.00
    2    0   62     -1.01      0.00
    2    0   64     -1.48      0.00
   -2    1   66     -0.25      0.00
   -2    1   65     -2.84      0.00
   -2    1   64     -1.99      0.00
   -2    1   63      1.00      0.00
   -2    1   62      0.09      0.00
   -2    1   61     -0.45      0.00
   -2    1   60      0.84      0.00
   -2    1   59      0.53      0.00
   -2    1   58      1.60      0.00
   -2    1   57     -3.32      0.00
   -2    1   56     -1.84      0.00
   -2    1   55     -1.70      0.00
   -2    1   54     -3.12      0.00
   -2    1   53      2.51      0.00
   -2    1   52     -1.88      0.00
   -2    1   51      0.18      0.00
   -2    1   50     -0.38      0.00
   -2    1   49      2.17      0.00
   -2    1   48      0.64      0.00
   -2    1   47     -1.30      0.00
   -2    1   46     -0.12      0.00
   -2    1   45      1.51      0.00
   -2    1   44      1.23      0.00
   -2    1   43     -1.17      0.00
   -2    1   42      0.45      0.00
   -2    1   41     -0.10      0.00
   -2    1   40     -0.45      0.00
   -2    1   39      0.13      0.00
   -2    1   38     -2.44      0.00
   -2    1   37      0.10      0.00
   -2    1   36     -0.14      0.00
   -2    1   35      0.83      0.00
   -2    1   34      0.42      0.00
   -2    1   33     -0.19      0.00
   -2    1   32      0.71      0.00
   -2    1   31      0.65      0.00
   -2    1   30     -0.46      0.00
   -2    1   29      2.17      0.00
   -2    1   28      0.71      0.00
   -2    1   27     -2.33      0.00
   -2    1   26     -1.83      0.00
   -2    1   25      2.60      0.00
   -2    1   24     -0.50      0.00
   -2    1   23     -1.59      0.00
   -2    1   22     -1.04      0.00
   -2    1   21      1.07      0.00
   -2    1   20      2.95      0.00
   -2    1   19     -4.15      0.00
   -2    1   18     -0.83      0.00
   -2    1   17     -0.54      0.00
   -2    1   16     -1.69      0.00
   -2    1   15      2.30      0.00
   -2    1   14      1.29      0.00
   -2    1   13      0.29      0.00
   -2    1   12      8.44      0.00
   -2    1   11     -8.20      0.00
   -2    1   10      6.51      0.00
   -2    1    9    -18.95      0.00
   -2    1    8    -11.17      0.00
   -2    1    7     -2.58      0.00
   -2    1    6    -23.72      0.00
   -2    1    5     33.22      0.00
   -2    1    4    -15.24      0.00
    2    1    3     28.28      0.00
    2    1    4    -16.61      0.00
    2    1    5    -17.54      0.00
    2    1    6    -11.46      0.00
    2    1    7      1.49      0.00
    2    1    8     -5.86      0.00
    2    1    9    -13.18      0.00
    2    1   10      5.78      0.00
    2    1   12      4.37      0.00
    2    1   13     -1.21      0.00
    2    1   14      0.62      0.00
    2    1   15      1.29      0.00
    2    1   16     -3.30      0.00
    2    1   17     -2.23      0.00
    2    1   18     -1.10      0.00
    2    1   19      0.41      0.00
    2    1   20     -0.93      0.00
    2    1   21      0.09      0.00
    2    1   22     -1.16      0.00
    2    1   23     -0.72      0.00
    2    1   24     -0.22      0.00
    2    1   25     -3.02      0.00
    2    1   26      1.30      0.00
    2    1   27      5.17      0.00
    2    1   28      0.25      0.00
    2    1   29      2.05      0.00
    2    1   30     -0.95      0.00
    2    1   31      1.92      0.00
    2    1   32     -0.29      0.00
    2    1   33     -1.00      0.00
    2    1   34     -0.40      0.00
    2    1   35     -1.57      0.00
    2    1   36     -1.67      0.00
    2    1   37      0.11      0.00
    2    1   38     -1.17      0.00
    2    1   39      0.17      0.00
    2    1   40     -0.54      0.00
    2    1   41      0.18      0.00
    2    1   42      1.63      0.00
    2    1   43      1.27      0.00
    2    1   44      0.91      0.00
    2    1   45      0.00      0.00
    2    1   46      0.86      0.00
    2    1   47      2.32      0.00
    2    1   48      1.13      0.00
    2    1   49     -0.39      0.00
    2    1   50      0.46      0.00
    2    1   51      2.34      0.00
    2    1   52     -0.84      0.00
    2    1   53     -1.12      0.00
    2    1   54     -2.03      0.00
    2    1   55     -0.57      0.00
    2    1   56     -0.01      0.00
    2    1   57     -1.95      0.00
    2    1   58     -0.15      0.00
    2    1   59     -1.02      0.00
    2    1   60      0.51      0.00
    2    1   61      0.82      0.00
    2    1   62     -1.77      0.00
    2    1   63     -1.64      0.00
    2    1   64     -0.61      0.00
    2    1   65      0.79      0.00
   -2    2   66     -1.31      0.00
   -2    2   65      1.44      0.00
   -2    2   64      0.71      0.00
   -2    2   63      0.34      0.00
   -2    2   62     -1.05      0.00
   -2    2   61     -0.34      0.00
   -2    2   60     -0.06      0.00
   -2    2   59     -2.14      0.00
   -2    2   58      0.74      0.00
   -2    2   57      0.42      0.00
   -2    2   56      0.00      0.00
   -2    2   55      0.36      0.00
   -2    2   54      0.34      0.00
   -2    2   53     -1.88      0.00
   -2    2   52     -0.32      0.00
   -2    2   51     -3.00      0.00
   -2    2   50      0.28      0.00
   -2    2   49     -2.18      0.00
   -2    2   48     -0.70      0.00
   -2    2   47      1.78      0.00
   -2    2   46     -1.43      0.00
   -2    2   45      0.65      0.00
   -2    2   44      1.91      0.00
   -2    2   43      0.46      0.00
   -2    2   42      0.10      0.00
   -2    2   41     -2.77      0.00
   -2    2   40      0.92      0.00
   -2    2   39     -0.55      0.00
   -2    2   38     -1.60      0.00
   -2    2   37     -3.53      0.00
   -2    2   36     -0.44      0.00
   -2    2   35     -1.13      0.00
   -2    2   34      0.16      0.00
   -2    2   33      0.06      0.00
   -2    2   32     -1.52      0.00
   -2    2   31      2.71      0.00
   -2    2   30      2.79      0.00
   -2    2   29      0.15      0.00
   -2    2   28     -0.54      0.00
   -2    2   27     -1.61      0.00
   -2    2   26      2.40      0.00
   -2    2   25     -0.91      0.00
   -2    2   24     -3.41      0.00
   -2    2   23     -1.42      0.00
   -2    2   22     -1.66      0.00
   -2    2   21     -2.02      0.00
   -2    2   20      3.62      0.00
   -2    2   19      1.01      0.00
   -2    2   18     -2.54      0.00
   -2    2   17      3.96      0.00
   -2    2   16     -0.81      0.00
   -2    2   15      1.46      0.00
   -2    2   14     -3.38      0.00
   -2    2   13     -0.03      0.00
   -2    2   12     -6.07      0.00
   -2    2   11    -12.09      0.00
   -2    2   10     12.58      0.00
   -2    2    9      3.67      0.00
   -2    2    8      0.20      0.00
   -2    2    7     -8.44      0.00
   -2    2    6      7.83      0.00
   -2    2    5     -9.51      0.00
   -2    2    4      0.18      0.00
   -2    2    3    -22.54      0.00
   -2    2    2     17.05      0.00
   -2    2    1      5.01      0.00
    2    2    0     -6.51      0.00
    2    2    1    -20.77      0.00
    2    2    3    -17.87      0.00
    2    2    4     -2.60      0.00
    2    2    5     -1.43      0.00
    2    2    6      1.64      0.00
    2    2    7     14.63      0.00
    2    2    8     10.03      0.00
    2    2    9     -3.92      0.00
    2    2   10     -7.11      0.00
    2    2   11     -1.65      0.00
    2    2   12      0.00      0.00
    2    2   13     -6.00      0.00
    2    2   14     -2.25      0.00
    2    2   15      4.26      0.00
    2    2   16     -1.07      0.00
    2    2   17     -0.14      0.00
    2    2   18      2.52      0.00
    2    2   19     -1.58      0.00
    2    2   20     -2.94      0.00
    2    2   21     -1.12      0.00
    2    2   22      0.38      0.00
    2    2   23      2.61      0.00
    2    2   24      1.18      0.00
    2    2   25     -0.63      0.00
    2    2   26      0.41      0.00
    2    2   27     -1.57      0.00
    2    2   28      2.04      0.00
    2    2   29      0.63      0.00
    2    2   30      1.19      0.00
    2    2   31     -2.16      0.00
    2    2   32      0.40      0.00
    2    2   33     -0.15      0.00
    2    2   34     -1.00      0.00
    2    2   35     -2.84      0.00
    2    2   36     -1.45      0.00
    2    2   37      1.79      0.00
    2    2   38     -0.28      0.00
    2    2   39     -0.92      0.00
    2    2   40      0.82      0.00
    2    2   41      0.69      0.00
    2    2   42      3.50      0.00
    2    2   43     -1.25      0.00
    2    2   44      0.87      0.00
    2    2   45      2.89      0.00
    2    2   46      0.90      0.00
    2    2   47      0.35      0.00
    2    2   48     -0.83      0.00
    2    2   49     -0.84      0.00
    2    2   50      0.17      0.00
    2    2   51     -3.93      0.00
    2    2   52     -0.49      0.00
    2    2   53     -1.13      0.00
    2    2   54     -2.42      0.00
    2    2   55     -0.42      0.00
    2    2   56     -0.59      0.00
    2    2   57     -0.83      0.00
    2    2   58     -1.03      0.00
    2    2   59     -1.16      0.00
    2    2   60     -0.29      0.00
    2    2   61     -1.64      0.00
    2    2   62     -0.22      0.00
    2    2   63      1.12      0.00
    2    2   64     -1.07      0.00
   -2    3   65     -0.25      0.00
   -2    3   64     -2.12      0.00
   -2    3   63      1.51      0.00
   -2    3   62     -0.20      0.00
   -2    3   61      0.00      0.00
   -2    3   60      1.19      0.00
   -2    3   59      2.41      0.00
   -2    3   58      1.47      0.00
   -2    3   57      0.75      0.00
   -2    3   56     -1.74      0.00
   -2    3   55      0.74      0.00
   -2    3   54     -2.32      0.00
   -2    3   53      0.11      0.00
   -2    3   52      0.32      0.00
   -2    3   51     -1.70      0.00
   -2    3   50     -0.37      0.00
   -2    3   49      1.49      0.00
   -2    3   48      0.47      0.00
   -2    3   47      0.14      0.00
   -2    3   46     -0.97      0.00
   -2    3   45      1.09      0.00
   -2    3   44      0.64      0.00
   -2    3   43     -0.18      0.00
   -2    3   42     -0.61      0.00
   -2    3   41      0.92      0.00
   -2    3   40     -1.34      0.00
   -2    3   39      1.25      0.00
   -2    3   38     -1.73      0.00
   -2    3   37     -2.30      0.00
   -2    3   36      1.35      0.00
   -2    3   35     -1.02      0.00
   -2    3   34     -0.46      0.00
   -2    3   33     -1.81      0.00
   -2    3   32     -1.59      0.00
   -2    3   31     -0.63      0.00
   -2    3   30     -2.26      0.00
   -2    3   29     -0.63      0.00
   -2    3   28      2.05      0.00
   -2    3   27     -1.23      0.00
   -2    3   26     -1.44      0.00
   -2    3   25      3.06      0.00
   -2    3   24      0.21      0.00
   -2    3   23     -0.09      0.00
   -2    3   22     -2.94      0.00
   -2    3   21     -1.42      0.00
   -2    3   20      1.47      0.00
   -2    3   19     -2.83      0.00
   -2    3   18     -1.77      0.00
   -2    3   17      0.05      0.00
   -2    3   16      0.67      0.00
   -2    3   15      0.03      0.00
   -2    3   14     -1.80      0.00
   -2    3   13     -1.04      0.00
   -2    3   12     -0.15      0.00
   -2    3   11      4.17      0.00
   -2    3   10     -2.32      0.00
   -2    3    9      0.31      0.00
   -2    3    8    -11.59      0.00
   -2    3    7      4.44      0.00
   -2    3    6     -9.25      0.00
   -2    3    5      1.61      0.00
   -2    3    4      7.23      0.00
   -2    3    3    -16.39      0.00
   -2    3    2      6.46      0.00
   -2    3    1      4.95      0.00
    2    3    0    -12.99      0.00
    2    3    1      3.41      0.00
    2    3    3     14.23      0.00
    2    3    5     -7.38      0.00
    2    3    6      3.75      0.00
    2    3    7     -2.41      0.00
    2    3    8      0.55      0.00
    2    3    9     -1.77      0.00
    2    3   10      0.35      0.00
    2    3   11      0.73      0.00
    2    3   12     -3.58      0.00
    2    3   13     -2.62      0.00
    2    3   14      0.27      0.00
    2    3   15     -1.74      0.00
    2    3   16     -0.29      0.00
    2    3   17     -0.78      0.00
    2    3   18      2.44      0.00
    2    3   19      0.15      0.00
    2    3   20     -0.25      0.00
    2    3   21     -0.90      0.00
    2    3   22     -1.19      0.00
    2    3   23      1.80      0.00
    2    3   24      0.24      0.00
    2    3   25     -1.94      0.00
    2    3   26      2.14      0.00
    2    3   27      2.16      0.00
    2    3   28     -0.98      0.00
    2    3   29     -3.77      0.00
    2    3   30     -3.12      0.00
    2    3   31      1.14      0.00
    2    3   32     -2.06      0.00
    2    3   33     -0.54      0.00
    2    3   34     -1.21      0.00
    2    3   35     -0.61      0.00
    2    3   36      0.31      0.00
    2    3   37     -0.01      0.00
    2    3   38      1.70      0.00
    2    3   39      0.50      0.00
    2    3   40      0.63      0.00
    2    3   41      0.36      0.00
    2    3   42      1.28      0.00
    2    3   43      0.22      0.00
    2    3   44     -0.27      0.00
    2    3   45     -0.28      0.00
    2    3   46     -0.73      0.00
    2    3   47      1.81      0.00
    2    3   48     -1.23      0.00
    2    3   49     -2.07      0.00
    2    3   50     -1.66      0.00
    2    3   51     -1.61      0.00
    2    3   52     -1.88      0.00
    2    3   53     -2.02      0.00
    2    3   54     -2.07      0.00
    2    3   55      0.51      0.00
    2    3   56      0.09      0.00
    2    3   57      0.82      0.00
    2    3   58     -0.14      0.00
    2    3   59     -0.33      0.00
    2    3   60      0.91      0.00
    2    3   61      0.67      0.00
    2    3   62     -0.10      0.00
    2    3   63      0.08      0.00
    2    3   64      0.35      0.00
   -2    4   65     -1.43      0.00
   -2    4   64      1.82      0.00
   -2    4   63     -1.65      0.00
   -2    4   62      0.46      0.00
   -2    4   61     -0.25      0.00
   -2    4   60      1.31      0.00
   -2    4   59     -0.41      0.00
   -2    4   58     -1.07      0.00
   -2    4   57      1.98      0.00
   -2    4   56      0.45      0.00
   -2    4   55      0.82      0.00
   -2    4   54      1.43      0.00
   -2    4   53     -1.28      0.00
   -2    4   52      0.98      0.00
   -2    4   51     -0.21      0.00
   -2    4   50     -1.25      0.00
   -2    4   49      0.47      0.00
   -2    4   48     -1.71      0.00
   -2    4   47      1.14      0.00
   -2    4   46     -0.41      0.00
   -2    4   45     -1.54      0.00
   -2    4   44      2.96      0.00
   -2    4   43      0.99      0.00
   -2    4   42      1.11      0.00
   -2    4   41      0.79      0.00
   -2    4   40      0.88      0.00
   -2    4   39      3.32      0.00
   -2    4   38     -0.43      0.00
   -2    4   37     -0.96      0.00
   -2    4   36     -1.04      0.00
   -2    4   35     -0.50      0.00
   -2    4   34     -1.02      0.00
   -2    4   33      1.13      0.00
   -2    4   32     -2.67      0.00
   -2    4   31      0.85      0.00
   -2    4   30      1.89      0.00
   -2    4   29     -1.84      0.00
   -2    4   28     -1.00      0.00
   -2    4   27     -2.76      0.00
   -2    4   26      1.77      0.00
   -2    4   25     -0.95      0.00
   -2    4   24     -2.48      0.00
   -2    4   23     -0.19      0.00
   -2    4   22     -1.01      0.00
   -2    4   21     -0.66      0.00
   -2    4   20     -0.19      0.00
   -2    4   19      2.15      0.00
   -2    4   18     -1.74      0.00
   -2    4   17     -0.45      0.00
   -2    4   16      1.15      0.00
   -2    4   15     -2.66      0.00
   -2    4   14      2.94      0.00
   -2    4   13     -0.12      0.00
   -2    4   12     -2.32      0.00
   -2    4   11     -4.46      0.00
   -2    4   10      1.82      0.00
   -2    4    9      4.89      0.00
   -2    4    8     -4.48      0.00
   -2    4    7     -0.85      0.00
   -2    4    6     -1.36      0.00
   -2    4    5     -2.71      0.00
   -2    4    4     -3.83      0.00
   -2    4    3     -5.06      0.00
   -2    4    2      1.93      0.00
   -2    4    1      2.83      0.00
    2    4    0     -2.89      0.00
    2    4    1     -2.93      0.00
    2    4    2      3.97      0.00
    2    4    3     -0.64      0.00
    2    4    4     11.87      0.00
    2    4    5     -1.53      0.00
    2    4    6      2.29      0.00
    2    4    7      0.97      0.00
    2    4    8     -4.36      0.00
    2    4    9     -6.66      0.00
    2    4   10    -12.48      0.00
    2    4   11      2.16      0.00
    2    4   12      0.40      0.00
    2    4   13     -0.97      0.00
    2    4   14      2.74      0.00
    2    4   15      1.66      0.00
    2    4   16      0.83      0.00
    2    4   17      1.22      0.00
    2    4   18     -0.11      0.00
    2    4   19      0.87      0.00
    2    4   20     -2.37      0.00
    2    4   21      0.27      0.00
    2    4   22     -0.06      0.00
    2    4   23      0.11      0.00
    2    4   24     -1.29      0.00
    2    4   25     -3.59      0.00
    2    4   26     -2.51      0.00
    2    4   27     -0.77      0.00
    2    4   28      0.88      0.00
    2    4   29      0.67      0.00
    2    4   30     -1.93      0.00
    2    4   31     -1.31      0.00
    2    4   32     -0.42      0.00
    2    4   33     -1.07      0.00
    2    4   34     -1.49      0.00
    2    4   35     -1.59      0.00
    2    4   36      2.35      0.00
    2    4   37      1.84      0.00
    2    4   38      0.64      0.00
    2    4   39      1.64      0.00
    2    4   40     -0.42      0.00
    2    4   41      3.50      0.00
    2    4   42      0.64      0.00
    2    4   43     -0.58      0.00
    2    4   44     -1.06      0.00
    2    4   45      0.36      0.00
    2    4   46     -0.02      0.00
    2    4   47     -1.75      0.00
    2    4   48     -2.86      0.00
    2    4   49     -0.20      0.00
    2    4   50     -0.07      0.00
    2    4   51     -1.88      0.00
    2    4   52     -0.20      0.00
    2    4   53      0.98      0.00
    2    4   54      0.28      0.00
    2    4   55      0.16      0.00
    2    4   56      0.28      0.00
    2    4   57      1.33      0.00
    2    4   58      0.68      0.00
    2    4   59      0.08      0.00
    2    4   60      0.63      0.00
    2    4   61     -0.33      0.00
    2    4   62      1.46      0.00
    2    4   63      0.68      0.00
    2    4   64     -1.71      0.00
   -2    5   64     -1.15      0.00
   -2    5   63     -1.28      0.00
   -2    5   62     -1.87      0.00
   -2    5   61     -3.65      0.00
   -2    5   60      0.37      0.00
   -2    5   59      1.28      0.00
   -2    5   58      0.48      0.00
   -2    5   57      0.65      0.00
   -2    5   56      0.44      0.00
   -2    5   55      0.75      0.00
   -2    5   54      0.71      0.00
   -2    5   53     -1.70      0.00
   -2    5   52      1.56      0.00
   -2    5   51     -1.52      0.00
   -2    5   50     -1.11      0.00
   -2    5   49      0.56      0.00
   -2    5   48      0.09      0.00
   -2    5   47     -0.69      0.00
   -2    5   46     -0.30      0.00
   -2    5   45      0.61      0.00
   -2    5   44      0.67      0.00
   -2    5   43     -0.09      0.00
   -2    5   42      0.46      0.00
   -2    5   41      1.25      0.00
   -2    5   40      0.44      0.00
   -2    5   39     -0.25      0.00
   -2    5   38      1.53      0.00
   -2    5   37     -1.78      0.00
   -2    5   36      2.81      0.00
   -2    5   35      1.19      0.00
   -2    5   34      0.86      0.00
   -2    5   33      0.94      0.00
   -2    5   32     -0.85      0.00
   -2    5   31      1.73      0.00
   -2    5   30     -0.99      0.00
   -2    5   29     -0.93      0.00
   -2    5   28      0.09      0.00
   -2    5   27     -0.36      0.00
   -2    5   26     -2.33      0.00
   -2    5   25     -0.09      0.00
   -2    5   24     -0.32      0.00
   -2    5   23     -0.67      0.00
   -2    5   22     -0.12      0.00
   -2    5   21     -1.31      0.00
   -2    5   20      1.47      0.00
   -2    5   19     -1.28      0.00
   -2    5   18     -1.47      0.00
   -2    5   17      1.11      0.00
   -2    5   16      1.94      0.00
   -2    5   15      1.80      0.00
   -2    5   14     -1.60      0.00
   -2    5   13     -2.21      0.00
   -2    5   12      0.29      0.00
   -2    5   11      0.30      0.00
   -2    5   10      1.58      0.00
   -2    5    9     -3.78      0.00
   -2    5    8     -0.01      0.00
   -2    5    7      5.25      0.00
   -2    5    6      2.34      0.00
   -2    5    5      2.69      0.00
   -2    5    4      0.31      0.00
   -2    5    3     -3.64      0.00
   -2    5    2     -5.85      0.00
   -2    5    1     -3.20      0.00
    2    5    0      4.19      0.00
    2    5    1      1.55      0.00
    2    5    2     -2.14      0.00
    2    5    3      4.18      0.00
    2    5    4     -3.74      0.00
    2    5    5     -0.28      0.00
    2    5    6     -6.37      0.00
    2    5    7     -4.12      0.00
    2    5    8      1.16      0.00
    2    5    9     -0.67      0.00
    2    5   10     -0.71      0.00
    2    5   11     -0.99      0.00
    2    5   12      0.06      0.00
    2    5   13      2.97      0.00
    2    5   14      2.08      0.00
    2    5   15      0.20      0.00
    2    5   16      0.34      0.00
    2    5   17      0.26      0.00
    2    5   18      0.78      0.00
    2    5   19     -1.41      0.00
    2    5   20     -0.11      0.00
    2    5   21     -2.54      0.00
    2    5   22     -0.39      0.00
    2    5   23     -0.40      0.00
    2    5   24     -0.65      0.00
    2    5   25     -2.09      0.00
    2    5   26     -0.61      0.00
    2    5   27      0.63      0.00
    2    5   28     -3.07      0.00
    2    5   29     -3.14      0.00
    2    5   30     -1.08      0.00
    2    5   31      1.91      0.00
    2    5   32      1.32      0.00
    2    5   33      0.37      0.00
    2    5   34      0.73      0.00
    2    5   35      1.80      0.00
    2    5   36      1.87      0.00
    2    5   37      0.88      0.00
    2    5   38      1.46      0.00
    2    5   39      1.74      0.00
    2    5   40      0.49      0.00
    2    5   41     -0.06      0.00
    2    5   42      0.31      0.00
    2    5   43     -0.60      0.00
    2    5   44      0.39      0.00
    2    5   45     -2.54      0.00
    2    5   46      1.09      0.00
    2    5   47     -0.11      0.00
    2    5   48     -0.47      0.00
    2    5   49     -1.50      0.00
    2    5   50      0.10      0.00
    2    5   51      0.42      0.00
    2    5   52     -0.34      0.00
    2    5   53      0.44      0.00
    2    5   54      0.85      0.00
    2    5   55     -0.02      0.00
    2    5   56      0.64      0.00
    2    5   57      0.52      0.00
    2    5   58     -0.49      0.00
    2    5   59     -1.44      0.00
    2    5   60     -1.63      0.00
    2    5   61      0.50      0.00
    2    5   62     -0.28      0.00
    2    5   63     -2.14      0.00
   -2    6   63     -0.43      0.00
   -2    6   62     -0.57      0.00
   -2    6   61     -0.31      0.00
   -2    6   60     -1.23      0.00
   -2    6   59     -0.58      0.00
   -2    6   58     -2.54      0.00
   -2    6   57      0.23      0.00
   -2    6   56     -1.02      0.00
   -2    6   55     -0.05      0.00
   -2    6   54      0.81      0.00
   -2    6   53      0.65      0.00
   -2    6   52     -0.06      0.00
   -2    6   51      0.91      0.00
   -2    6   50     -0.78      0.00
   -2    6   49      0.87      0.00
   -2    6   48      0.11      0.00
   -2    6   47     -2.01      0.00
   -2    6   46      0.22      0.00
   -2    6   45     -1.19      0.00
   -2    6   44      0.16      0.00
   -2    6   43      1.33      0.00
   -2    6   42     -1.48      0.00
   -2    6   41      1.73      0.00
   -2    6   40      0.15      0.00
   -2    6   39      2.87      0.00
   -2    6   38      0.62      0.00
   -2    6   37     -1.47      0.00
   -2    6   36      0.84      0.00
   -2    6   35     -1.27      0.00
   -2    6   34     -0.56      0.00
   -2    6   33      0.06      0.00
   -2    6   32      0.87      0.00
   -2    6   31      0.40      0.00
   -2    6   30      2.69      0.00
   -2    6   29     -0.17      0.00
   -2    6   28     -0.23      0.00
   -2    6   27     -1.07      0.00
   -2    6   26     -0.47      0.00
   -2    6   25      0.38      0.00
   -2    6   24     -2.80      0.00
   -2    6   23     -0.21      0.00
   -2    6   22     -0.93      0.00
   -2    6   21     -1.03      0.00
   -2    6   20      0.24      0.00
   -2    6   19      1.05      0.00
   -2    6   18      0.26      0.00
   -2    6   17     -0.22      0.00
   -2    6   16     -0.53      0.00
   -2    6   15      1.95      0.00
   -2    6   14     -0.20      0.00
   -2    6   13      1.35      0.00
   -2    6   12     -2.24      0.00
   -2    6   11     -1.06      0.00
   -2    6   10      3.55      0.00
   -2    6    9     -2.80      0.00
   -2    6    8      0.56      0.00
   -2    6    7      1.53      0.00
   -2    6    6      3.98      0.00
   -2    6    5     -0.89      0.00
   -2    6    4     -2.40      0.00
   -2    6    3      4.00      0.00
   -2    6    2      3.42      0.00
   -2    6    1      0.43      0.00
    2    6    0     -1.34      0.00
    2    6    1      0.73      0.00
    2    6    2     -1.53      0.00
    2    6    3      0.90      0.00
    2    6    4      0.67      0.00
    2    6    5     -1.57      0.00
    2    6    6     -1.93      0.00
    2    6    7     -1.56      0.00
    2    6    8      2.01      0.00
    2    6    9     -1.50      0.00
    2    6   10     -0.76      0.00
    2    6   11      2.28      0.00
    2    6   12      3.70      0.00
    2    6   13      1.18      0.00
    2    6   14      1.57      0.00
    2    6   15     -1.31      0.00
    2    6   16      1.02      0.00
    2    6   17      0.97      0.00
    2    6   18     -0.40      0.00
    2    6   19     -1.25      0.00
    2    6   20     -2.61      0.00
    2    6   21     -0.06      0.00
    2    6   22     -1.18      0.00
    2    6   23     -0.91      0.00
    2    6   24     -2.68      0.00
    2    6   25     -1.87      0.00
    2    6   26     -0.07      0.00
    2    6   27      0.92      0.00
    2    6   28      1.07      0.00
    2    6   29      0.77      0.00
    2    6   30      0.30      0.00
    2    6   31     -0.63      0.00
    2    6   32     -0.29      0.00
    2    6   33      0.53      0.00
    2    6   34      1.24      0.00
    2    6   35      1.62      0.00
    2    6   36      3.23      0.00
    2    6   37      1.56      0.00
    2    6   38      1.48      0.00
    2    6   39     -1.11      0.00
    2    6   40     -0.67      0.00
    2    6   41      0.31      0.00
    2    6   42     -0.47      0.00
    2    6   43     -0.39      0.00
    2    6   44     -0.97      0.00
    2    6   45      1.00      0.00
    2    6   46      0.53      0.00
    2    6   47      0.56      0.00
    2    6   48     -2.35      0.00
    2    6   49      0.01      0.00
    2    6   50     -0.04      0.00
    2    6   51     -0.22      0.00
    2    6   52     -1.05      0.00
    2    6   53      0.16      0.00
    2    6   54     -0.38      0.00
    2    6   55     -0.46      0.00
    2    6   56     -1.06      0.00
    2    6   57     -0.19      0.00
    2    6   58     -1.40      0.00
    2    6   59     -1.52      0.00
    2    6   60     -0.90      0.00
    2    6   61     -1.54      0.00
    2    6   62      1.40      0.00
   -2    7   62      0.38      0.00
   -2    7   61     -1.91      0.00
   -2    7   60      0.67      0.00
   -2    7   59     -0.02      0.00
   -2    7   58      0.20      0.00
   -2    7   57     -0.76      0.00
   -2    7   56     -0.46      0.00
   -2    7   55     -1.00      0.00
   -2    7   54      0.49      0.00
   -2    7   53     -0.75      0.00
   -2    7   52     -0.48      0.00
   -2    7   51     -0.36      0.00
   -2    7   50     -1.26      0.00
   -2    7   49      1.04      0.00
   -2    7   48      0.19      0.00
   -2    7   47     -0.80      0.00
   -2    7   46      0.55      0.00
   -2    7   45      0.02      0.00
   -2    7   44      0.46      0.00
   -2    7   43     -1.23      0.00
   -2    7   42      0.23      0.00
   -2    7   41      0.96      0.00
   -2    7   40      1.29      0.00
   -2    7   39      1.12      0.00
   -2    7   38     -0.01      0.00
   -2    7   37      1.24      0.00
   -2    7   36      0.12      0.00
   -2    7   35      1.83      0.00
   -2    7   34     -2.10      0.00
   -2    7   33      0.17      0.00
   -2    7   32     -1.61      0.00
   -2    7   31      0.05      0.00
   -2    7   30      1.12      0.00
   -2    7   29     -0.94      0.00
   -2    7   28      0.77      0.00
   -2    7   27      0.60      0.00
   -2    7   26     -0.01      0.00
   -2    7   25     -1.30      0.00
   -2    7   24     -0.76      0.00
   -2    7   23     -1.64      0.00
   -2    7   22     -0.38      0.00
   -2    7   21     -1.63      0.00
   -2    7   20      0.93      0.00
   -2    7   19     -1.00      0.00
   -2    7   18     -1.75      0.00
   -2    7   17      1.07      0.00
   -2    7   16      1.66      0.00
   -2    7   15      1.96      0.00
   -2    7   14     -0.83      0.00
   -2    7   13      0.36      0.00
   -2    7   12     -0.47      0.00
   -2    7   11      1.83      0.00
   -2    7   10     -1.95      0.00
   -2    7    9      0.29      0.00
   -2    7    8     -3.47      0.00
   -2    7    7      1.51      0.00
   -2    7    6      0.61      0.00
   -2    7    5      2.10      0.00
   -2    7    4      4.08      0.00
   -2    7    3     -1.87      0.00
   -2    7    2      2.28      0.00
   -2    7    1     -0.23      0.00
    2    7    0     -0.03      0.00
    2    7    1     -1.32      0.00
    2    7    2      0.92      0.00
    2    7    3      2.37      0.00
    2    7    4      1.42      0.00
    2    7    5     -1.40      0.00
    2    7    6     -2.72      0.00
    2    7    7      1.40      0.00
    2    7    8      1.93      0.00
    2    7    9      1.36      0.00
    2    7   10      0.55      0.00
    2    7   11      1.57      0.00
    2    7   12      1.03      0.00
    2    7   13      2.17      0.00
    2    7   14     -0.78      0.00
    2    7   15      0.35      0.00
    2    7   16     -2.45      0.00
    2    7   17      1.03      0.00
    2    7   18     -2.06      0.00
    2    7   19     -0.61      0.00
    2    7   20     -0.92      0.00
    2    7   21     -1.00      0.00
    2    7   22     -1.56      0.00
    2    7   23     -1.03      0.00
    2    7   24      0.32      0.00
    2    7   25      0.59      0.00
    2    7   26      0.02      0.00
    2    7   27     -0.30      0.00
    2    7   28     -0.58      0.00
    2    7   29     -0.70      0.00
    2    7   30      0.14      0.00
    2    7   31      1.72      0.00
    2    7   32      1.48      0.00
    2    7   33      1.18      0.00
    2    7   34      0.26      0.00
    2    7   35      1.69      0.00
    2    7   36      0.37      0.00
    2    7   37     -0.34      0.00
    2    7   38      0.89      0.00
    2    7   39      0.54      0.00
    2    7   40      0.07      0.00
    2    7   41      0.52      0.00
    2    7   42     -0.63      0.00
    2    7   43      1.08      0.00
    2    7   44     -0.98      0.00
    2    7   45      0.17      0.00
    2    7   46      0.01      0.00
    2    7   47     -0.76      0.00
    2    7   48     -0.72      0.00
    2    7   49     -2.09      0.00
    2    7   50      0.28      0.00
    2    7   51     -1.53      0.00
    2    7   52     -0.79      0.00
    2    7   53     -0.63      0.00
    2    7   54     -0.48      0.00
    2    7   55     -0.69      0.00
    2    7   56     -0.27      0.00
    2    7   57     -1.29      0.00
    2    7   58     -0.32      0.00
    2    7   59     -1.06      0.00
    2    7   60      0.37      0.00
    2    7   61      0.96      0.00
   -2    8   61      2.56      0.00
   -2    8   60     -1.86      0.00
   -2    8   59      0.44      0.00
   -2    8   58      1.68      0.00
   -2    8   57      0.51      0.00
   -2    8   56     -0.36      0.00
   -2    8   55     -2.00      0.00
   -2    8   54      1.90      0.00
   -2    8   53     -1.01      0.00
   -2    8   52     -1.15      0.00
   -2    8   51     -0.50      0.00
   -2    8   50     -0.34      0.00
   -2    8   49      1.28      0.00
   -2    8   48      0.49      0.00
   -2    8   47     -1.10      0.00
   -2    8   46     -1.52      0.00
   -2    8   45     -0.11      0.00
   -2    8   44     -0.45      0.00
   -2    8   43     -0.59      0.00
   -2    8   42     -0.40      0.00
   -2    8   41     -1.36      0.00
   -2    8   40      2.68      0.00
   -2    8   39      1.16      0.00
   -2    8   38      2.63      0.00
   -2    8   37     -1.16      0.00
   -2    8   36      2.08      0.00
   -2    8   35      1.37      0.00
   -2    8   34     -1.10      0.00
   -2    8   33     -1.34      0.00
   -2    8   32     -0.37      0.00
   -2    8   31     -0.37      0.00
   -2    8   30     -0.36      0.00
   -2    8   29     -0.34      0.00
   -2    8   28     -0.46      0.00
   -2    8   27      0.76      0.00
   -2    8   26     -0.99      0.00
   -2    8   25      1.06      0.00
   -2    8   24     -0.50      0.00
   -2    8   23     -1.43      0.00
   -2    8   22     -1.23      0.00
   -2    8   21     -1.23      0.00
   -2    8   20      0.45      0.00
   -2    8   19     -0.97      0.00
   -2    8   18      0.25      0.00
   -2    8   17     -0.71      0.00
   -2    8   16      1.72      0.00
   -2    8   15     -1.50      0.00
   -2    8   14      2.42      0.00
   -2    8   13     -1.12      0.00
   -2    8   12      1.71      0.00
   -2    8   11     -0.46      0.00
   -2    8   10      0.95      0.00
   -2    8    9     -0.86      0.00
   -2    8    8     -1.92      0.00
   -2    8    7      1.71      0.00
   -2    8    6      0.40      0.00
   -2    8    5      1.33      0.00
   -2    8    4     -2.42      0.00
   -2    8    3      2.91      0.00
   -2    8    2      1.72      0.00
   -2    8    1      0.39      0.00
    2    8    0     -1.49      0.00
    2    8    1      1.43      0.00
    2    8    2     -0.87      0.00
    2    8    3      0.93      0.00
    2    8    4      1.17      0.00
    2    8    5      0.11      0.00
    2    8    6      1.53      0.00
    2    8    7      0.93      0.00
    2    8    8      0.60      0.00
    2    8    9      1.11      0.00
    2    8   10     -0.89      0.00
    2    8   11      2.27      0.00
    2    8   12     -0.39      0.00
    2    8   13     -0.46      0.00
    2    8   14      0.61      0.00
    2    8   15     -2.06      0.00
    2    8   16      1.08      0.00
    2    8   17     -1.99      0.00
    2    8   18      0.60      0.00
    2    8   19     -2.25      0.00
    2    8   20     -0.87      0.00
    2    8   21     -0.68      0.00
    2    8   22      0.60      0.00
    2    8   23     -0.13      0.00
    2    8   24     -1.52      0.00
    2    8   25      0.02      0.00
    2    8   26      1.70      0.00
    2    8   27     -0.58      0.00
    2    8   28      0.88      0.00
    2    8   29      0.60      0.00
    2    8   30      1.99      0.00
    2    8   31     -2.74      0.00
    2    8   32      0.10      0.00
    2    8   33      1.89      0.00
    2    8   34      0.87      0.00
    2    8   35      0.35      0.00
    2    8   36      1.17      0.00
    2    8   37      2.35      0.00
    2    8   38      0.30      0.00
    2    8   39     -1.36      0.00
    2    8   40      0.80      0.00
    2    8   41      0.92      0.00
    2    8   42      0.20      0.00
    2    8   43     -0.66      0.00
    2    8   44     -0.44      0.00
    2    8   45     -1.95      0.00
    2    8   46     -0.17      0.00
    2    8   47     -1.92      0.00
    2    8   48     -2.27      0.00
    2    8   49     -0.98      0.00
    2    8   50      0.54      0.00
    2    8   51      0.29      0.00
    2    8   52     -0.48      0.00
    2    8   53     -0.54      0.00
    2    8   54      0.54      0.00
    2    8   55     -1.37      0.00
    2    8   56      0.14      0.00
    2    8   57     -0.21      0.00
    2    8   58     -0.22      0.00
    2    8   59      1.46      0.00
    2    8   60      0.53      0.00
   -2    9   60     -2.40      0.00
   -2    9   59      1.51      0.00
   -2    9   58     -2.40      0.00
   -2    9   57      2.74      0.00
   -2    9   56     -1.18      0.00
   -2    9   55      1.31      0.00
   -2    9   54      1.22      0.00
   -2    9   53      1.20      0.00
   -2    9   52      1.17      0.00
   -2    9   51     -1.17      0.00
   -2    9   50     -0.73      0.00
   -2    9   49     -0.33      0.00
   -2    9   48     -0.38      0.00
   -2    9   47     -0.65      0.00
   -2    9   46      0.17      0.00
   -2    9   45      1.80      0.00
   -2    9   44     -0.18      0.00
   -2    9   43      0.02      0.00
   -2    9   42     -1.27      0.00
   -2    9   41     -0.65      0.00
   -2    9   40     -1.24      0.00
   -2    9   39      1.11      0.00
   -2    9   38     -0.66      0.00
   -2    9   37      1.30      0.00
   -2    9   36      1.68      0.00
   -2    9   35      2.36      0.00
   -2    9   34      0.50      0.00
   -2    9   33     -0.28      0.00
   -2    9   32     -0.23      0.00
   -2    9   31     -2.25      0.00
   -2    9   30     -0.07      0.00
   -2    9   29     -1.29      0.00
   -2    9   28     -1.65      0.00
   -2    9   27     -0.71      0.00
   -2    9   26      0.03      0.00
   -2    9   25     -0.39      0.00
   -2    9   24     -0.33      0.00
   -2    9   23     -0.09      0.00
   -2    9   22     -1.16      0.00
   -2    9   21      1.08      0.00
   -2    9   20     -0.94      0.00
   -2    9   19      0.45      0.00
   -2    9   18     -3.30      0.00
   -2    9   17     -0.05      0.00
   -2    9   16      1.28      0.00
   -2    9   15     -0.93      0.00
   -2    9   14      0.75      0.00
   -2    9   13      0.57      0.00
   -2    9   12      0.74      0.00
   -2    9   11      0.80      0.00
   -2    9   10     -0.18      0.00
   -2    9    9      0.28      0.00
   -2    9    8      1.04      0.00
   -2    9    7     -2.78      0.00
   -2    9    6      1.69      0.00
   -2    9    5     -0.69      0.00
   -2    9    4      1.19      0.00
   -2    9    3      0.18      0.00
   -2    9    2     -1.10      0.00
   -2    9    1      1.32      0.00
    2    9    0      0.05      0.00
    2    9    1      1.24      0.00
    2    9    2      0.33      0.00
    2    9    3      0.45      0.00
    2    9    4      0.23      0.00
    2    9    5     -1.21      0.00
    2    9    6      0.55      0.00
    2    9    7      0.75      0.00
    2    9    8      0.77      0.00
    2    9    9      0.74      0.00
    2    9   10      0.25      0.00
    2    9   11      0.24      0.00
    2    9   12      0.69      0.00
    2    9   13     -0.48      0.00
    2    9   14      1.53      0.00
    2    9   15     -1.72      0.00
    2    9   16     -0.34      0.00
    2    9   17     -0.90      0.00
    2    9   18     -2.05      0.00
    2    9   19     -0.92      0.00
    2    9   20     -0.79      0.00
    2    9   21      0.57      0.00
    2    9   22     -1.05      0.00
    2    9   23      1.09      0.00
    2    9   24      3.35      0.00
    2    9   25      1.07      0.00
    2    9   26     -0.49      0.00
    2    9   27     -0.81      0.00
    2    9   28     -0.55      0.00
    2    9   29     -1.73      0.00
    2    9   30     -1.89      0.00
    2    9   31      1.08      0.00
    2    9   32      1.63      0.00
    2    9   33      2.40      0.00
    2    9   34      0.45      0.00
    2    9   35      2.88      0.00
    2    9   36     -0.55      0.00
    2    9   37      0.80      0.00
    2    9   38     -0.47      0.00
    2    9   39     -2.03      0.00
    2    9   40      0.78      0.00
    2    9   41     -0.91      0.00
    2    9   42     -0.43      0.00
    2    9   43     -0.93      0.00
    2    9   44      0.17      0.00
    2    9   45      0.91      0.00
    2    9   46     -1.81      0.00
    2    9   47     -1.00      0.00
    2    9   48     -0.85      0.00
    2    9   49     -0.72      0.00
    2    9   50     -1.24      0.00
    2    9   51     -0.82      0.00
    2    9   52      0.47      0.00
    2    9   53      0.44      0.00
    2    9   54      0.18      0.00
    2    9   55      2.21      0.00
    2    9   56      0.00      0.00
    2    9   57      1.21      0.00
    2    9   58     -0.46      0.00
    2    9   59      2.88      0.00
   -2   10   59     -6.29      0.00
   -2   10   58      2.30      0.00
   -2   10   57     -1.56      0.00
   -2   10   56     -2.51      0.00
   -2   10   55     -1.01      0.00
   -2   10   54      1.22      0.00
   -2   10   53      2.50      0.00
   -2   10   52     -2.89      0.00
   -2   10   51      1.88      0.00
   -2   10   50      0.76      0.00
   -2   10   49      1.62      0.00
   -2   10   48      0.86      0.00
   -2   10   47      0.28      0.00
   -2   10   46      0.10      0.00
   -2   10   45     -0.73      0.00
   -2   10   44      1.01      0.00
   -2   10   43     -0.22      0.00
   -2   10   42      0.56      0.00
   -2   10   41     -1.15      0.00
   -2   10   40      0.52      0.00
   -2   10   39      1.86      0.00
   -2   10   38     -0.13      0.00
   -2   10   37     -0.49      0.00
   -2   10   36      0.56      0.00
   -2   10   35      2.41      0.00
   -2   10   34      0.97      0.00
   -2   10   33     -0.23      0.00
   -2   10   32      0.57      0.00
   -2   10   31      0.21      0.00
   -2   10   30     -0.93      0.00
   -2   10   29     -0.52      0.00
   -2   10   28     -2.10      0.00
   -2   10   27     -0.27      0.00
   -2   10   26     -0.99      0.00
   -2   10   25     -0.76      0.00
   -2   10   24      0.53      0.00
   -2   10   23     -1.53      0.00
   -2   10   22     -1.15      0.00
   -2   10   21     -0.41      0.00
   -2   10   20     -0.77      0.00
   -2   10   19     -0.19      0.00
   -2   10   18     -1.50      0.00
   -2   10   17      1.71      0.00
   -2   10   16      0.25      0.00
   -2   10   15     -0.10      0.00
   -2   10   14     -1.19      0.00
   -2   10   13      0.29      0.00
   -2   10   12     -0.61      0.00
   -2   10   11      0.79      0.00
   -2   10   10     -0.53      0.00
   -2   10    9     -1.75      0.00
   -2   10    8      2.33      0.00
   -2   10    7     -1.15      0.00
   -2   10    6      0.57      0.00
   -2   10    5     -1.16      0.00
   -2   10    4     -0.38      0.00
   -2   10    3      0.84      0.00
   -2   10    2     -0.09      0.00
   -2   10    1      0.48      0.00
    2   10    0      0.26      0.00
    2   10    1      0.77      0.00
    2   10    2     -1.26      0.00
    2   10    3      0.16      0.00
    2   10    4     -0.73      0.00
    2   10    5      0.14      0.00
    2   10    6      1.14      0.00
    2   10    7     -0.87      0.00
    2   10    8      2.04      0.00
    2   10    9      0.20      0.00
    2   10   10      2.36      0.00
    2   10   11      0.87      0.00
    2   10   12     -0.71      0.00
    2   10   13     -0.82      0.00
    2   10   14     -2.19      0.00
    2   10   15     -0.19      0.00
    2   10   16     -2.30      0.00
    2   10   17     -1.09      0.00
    2   10   18     -0.08      0.00
    2   10   19      0.38      0.00
    2   10   20      0.40      0.00
    2   10   21      0.58      0.00
    2   10   22      1.32      0.00
    2   10   23      0.37      0.00
    2   10   24     -1.22      0.00
    2   10   25     -0.39      0.00
    2   10   26     -0.80      0.00
    2   10   27     -0.64      0.00
    2   10   28     -1.41      0.00
    2   10   29      2.65      0.00
    2   10   30      0.00      0.00
    2   10   31     -0.72      0.00
    2   10   32      1.34      0.00
    2   10   33      1.06      0.00
    2   10   34      0.18      0.00
    2   10   35     -1.32      0.00
    2   10   36      1.42      0.00
    2   10   37      1.89      0.00
    2   10   38     -0.28      0.00
    2   10   39     -0.54      0.00
    2   10   40      1.37      0.00
    2   10   41      1.11      0.00
    2   10   42     -1.33      0.00
    2   10   43     -0.41      0.00
    2   10   44     -2.07      0.00
    2   10   45     -1.21      0.00
    2   10   46     -0.97      0.00
    2   10   47     -1.55      0.00
    2   10   48     -0.42      0.00
    2   10   49      1.35      0.00
    2   10   50      0.40      0.00
    2   10   51      1.47      0.00
    2   10   52     -0.09      0.00
    2   10   53      1.80      0.00
    2   10   54     -0.70      0.00
    2   10   55     -0.93      0.00
    2   10   56      1.76      0.00
    2   10   57     -0.45      0.00
   -2   11   57     -3.56      0.00
   -2   11   56     -0.50      0.00
   -2   11   55     -4.42      0.00
   -2   11   54      0.34      0.00
   -2   11   53     -2.84      0.00
   -2   11   52      1.83      0.00
   -2   11   51     -0.22      0.00
   -2   11   50     -0.63      0.00
   -2   11   49      0.55      0.00
   -2   11   48      0.65      0.00
   -2   11   47     -0.23      0.00
   -2   11   46     -0.35      0.00
   -2   11   45      1.29      0.00
   -2   11   44      1.28      0.00
   -2   11   43     -0.02      0.00
   -2   11   42      0.53      0.00
   -2   11   41      0.91      0.00
   -2   11   40     -0.73      0.00
   -2   11   39      0.94      0.00
   -2   11   38      1.16      0.00
   -2   11   37      0.31      0.00
   -2   11   36      1.27      0.00
   -2   11   35      0.01      0.00
   -2   11   34      1.42      0.00
   -2   11   33      0.49      0.00
   -2   11   32      0.41      0.00
   -2   11   31     -0.68      0.00
   -2   11   30      0.91      0.00
   -2   11   29      1.32      0.00
   -2   11   28     -0.61      0.00
   -2   11   27     -0.72      0.00
   -2   11   26      0.64      0.00
   -2   11   25     -0.74      0.00
   -2   11   24      0.02      0.00
   -2   11   23     -1.91      0.00
   -2   11   22     -0.20      0.00
   -2   11   21     -0.84      0.00
   -2   11   20      1.52      0.00
   -2   11   19     -0.72      0.00
   -2   11   18     -0.75      0.00
   -2   11   17     -0.19      0.00
   -2   11   16      0.83      0.00
   -2   11   15     -0.22      0.00
   -2   11   14     -1.05      0.00
   -2   11   13      2.35      0.00
   -2   11   12     -1.84      0.00
   -2   11   11      2.28      0.00
   -2   11   10     -1.84      0.00
   -2   11    9      0.49      0.00
   -2   11    8     -1.11      0.00
   -2   11    7     -1.10      0.00
   -2   11    6     -0.06      0.00
   -2   11    5     -0.56      0.00
   -2   11    4     -1.06      0.00
   -2   11    3      0.07      0.00
   -2   11    2      1.54      0.00
   -2   11    1     -2.86      0.00
    2   11    0     -0.10      0.00
    2   11    1     -0.73      0.00
    2   11    2     -0.89      0.00
    2   11    3     -1.01      0.00
    2   11    4      1.40      0.00
    2   11    5      1.93      0.00
    2   11    6      1.27      0.00
    2   11    7      0.54      0.00
    2   11    8      0.81      0.00
    2   11    9      1.03      0.00
    2   11   10     -0.63      0.00
    2   11   11     -1.28      0.00
    2   11   12     -1.34      0.00
    2   11   13      0.05      0.00
    2   11   14     -1.80      0.00
    2   11   15     -1.61      0.00
    2   11   16     -1.63      0.00
    2   11   17     -0.71      0.00
    2   11   18     -0.29      0.00
    2   11   19     -0.52      0.00
    2   11   20      2.17      0.00
    2   11   21      1.17      0.00
    2   11   22     -0.60      0.00
    2   11   23      1.03      0.00
    2   11   24      1.13      0.00
    2   11   25     -2.06      0.00
    2   11   26     -1.45      0.00
    2   11   27      0.07      0.00
    2   11   28      0.31      0.00
    2   11   29     -0.25      0.00
    2   11   30     -0.61      0.00
    2   11   31      3.47      0.00
    2   11   32      3.54      0.00
    2   11   33     -0.29      0.00
    2   11   34      1.71      0.00
    2   11   35      0.26      0.00
    2   11   36      0.65      0.00
    2   11   37     -0.52      0.00
    2   11   38     -1.70      0.00
    2   11   39      0.88      0.00
    2   11   40      1.35      0.00
    2   11   41      0.15      0.00
    2   11   42     -0.94      0.00
    2   11   43     -1.05      0.00
    2   11   44      0.51      0.00
    2   11   45     -2.18      0.00
    2   11   46     -1.57      0.00
    2   11   47     -1.60      0.00
    2   11   48      0.47      0.00
    2   11   49      0.05      0.00
    2   11   50      0.23      0.00
    2   11   51      0.87      0.00
    2   11   52      2.16      0.00
    2   11   53      0.06      0.00
    2   11   54      1.15      0.00
    2   11   55     -0.73      0.00
    2   11   56     -0.37      0.00
   -2   12   55     -0.16      0.00
   -2   12   54     -1.18      0.00
   -2   12   53      0.42      0.00
   -2   12   52     -3.87      0.00
   -2   12   51     -2.10      0.00
   -2   12   50      0.11      0.00
   -2   12   49     -0.97      0.00
   -2   12   48     -0.91      0.00
   -2   12   47     -0.63      0.00
   -2   12   46      1.09      0.00
   -2   12   45     -0.63      0.00
   -2   12   44     -0.13      0.00
   -2   12   43      0.23      0.00
   -2   12   42      1.25      0.00
   -2   12   41      0.64      0.00
   -2   12   40     -1.15      0.00
   -2   12   39      1.33      0.00
   -2   12   38      0.36      0.00
   -2   12   37     -0.87      0.00
   -2   12   36      0.64      0.00
   -2   12   35      1.74      0.00
   -2   12   34      1.48      0.00
   -2   12   33      1.07      0.00
   -2   12   32      0.75      0.00
   -2   12   31      0.35      0.00
   -2   12   30     -0.84      0.00
   -2   12   29     -0.35      0.00
   -2   12   28     -1.88      0.00
   -2   12   27      0.25      0.00
   -2   12   26     -0.17      0.00
   -2   12   25      1.39      0.00
   -2   12   24      0.57      0.00
   -2   12   23      1.67      0.00
   -2   12   22      1.00      0.00
   -2   12   21      0.09      0.00
   -2   12   20     -0.99      0.00
   -2   12   19     -1.43      0.00
   -2   12   18     -0.22      0.00
   -2   12   17     -1.03      0.00
   -2   12   16      1.61      0.00
   -2   12   15     -1.10      0.00
   -2   12   14      3.53      0.00
   -2   12   13     -0.76      0.00
   -2   12   12      1.15      0.00
   -2   12   11      1.57      0.00
   -2   12   10      0.58      0.00
   -2   12    9     -1.47      0.00
   -2   12    8     -0.18      0.00
   -2   12    7      0.97      0.00
   -2   12    6     -1.66      0.00
   -2   12    5      0.04      0.00
   -2   12    4     -2.30      0.00
   -2   12    3      1.23      0.00
   -2   12    2     -1.46      0.00
   -2   12    1     -0.11      0.00
    2   12    0      0.88      0.00
    2   12    1      0.70      0.00
    2   12    2      0.35      0.00
    2   12    3      0.91      0.00
    2   12    4      1.45      0.00
    2   12    5      1.35      0.00
    2   12    6     -0.57      0.00
    2   12    7     -0.14      0.00
    2   12    8      0.05      0.00
    2   12    9     -0.27      0.00
    2   12   10     -1.52      0.00
    2   12   11     -1.62      0.00
    2   12   12     -0.66      0.00
    2   12   13     -1.60      0.00
    2   12   14     -2.02      0.00
    2   12   15      0.07      0.00
    2   12   16     -0.18      0.00
    2   12   17      0.55      0.00
    2   12   18      0.73      0.00
    2   12   19     -0.39      0.00
    2   12   20      1.07      0.00
    2   12   21      0.93      0.00
    2   12   22      0.07      0.00
    2   12   23      1.33      0.00
    2   12   24     -0.38      0.00
    2   12   25      0.86      0.00
    2   12   26      1.24      0.00
    2   12   27     -0.44      0.00
    2   12   28      0.80      0.00
    2   12   29      2.18      0.00
    2   12   30      1.53      0.00
    2   12   31      0.75      0.00
    2   12   32      0.58      0.00
    2   12   33      0.05      0.00
    2   12   34      0.30      0.00
    2   12   35     -0.79      0.00
    2   12   36      1.30      0.00
    2   12   37      1.16      0.00
    2   12   38     -0.55      0.00
    2   12   39     -0.35      0.00
    2   12   40      0.04      0.00
    2   12   41     -1.22      0.00
    2   12   42     -3.11      0.00
    2   12   43     -1.48      0.00
    2   12   44     -1.39      0.00
    2   12   45     -0.90      0.00
    2   12   46     -0.11      0.00
    2   12   47      0.08      0.00
    2   12   48      1.86      0.00
    2   12   49      1.70      0.00
    2   12   50     -1.07      0.00
    2   12   51      0.20      0.00
    2   12   52     -1.01      0.00
    2   12   53     -0.44      0.00
    2   12   54     -2.95      0.00
   -2   13   53     -0.91      0.00
   -2   13   52     -0.04      0.00
   -2   13   51      0.49      0.00
   -2   13   50     -1.40      0.00
   -2   13   49     -0.97      0.00
   -2   13   48     -0.25      0.00
   -2   13   47     -1.21      0.00
   -2   13   46     -2.18      0.00
   -2   13   45      0.22      0.00
   -2   13   44     -0.35      0.00
   -2   13   43     -0.65      0.00
   -2   13   42     -1.62      0.00
   -2   13   41      0.96      0.00
   -2   13   40     -0.50      0.00
   -2   13   39     -1.33      0.00
   -2   13   38      1.41      0.00
   -2   13   37      0.61      0.00
   -2   13   36      1.26      0.00
   -2   13   35      0.10      0.00
   -2   13   34     -0.14      0.00
   -2   13   33      1.64      0.00
   -2   13   32      0.46      0.00
   -2   13   31     -0.85      0.00
   -2   13   30      1.29      0.00
   -2   13   29      0.15      0.00
   -2   13   28     -0.28      0.00
   -2   13   27     -1.10      0.00
   -2   13   26      0.52      0.00
   -2   13   25     -0.61      0.00
   -2   13   24     -0.36      0.00
   -2   13   23     -0.22      0.00
   -2   13   22      0.18      0.00
   -2   13   21      1.48      0.00
   -2   13   20      0.09      0.00
   -2   13   19      3.04      0.00
   -2   13   18     -2.62      0.00
   -2   13   17      1.53      0.00
   -2   13   16     -0.25      0.00
   -2   13   15     -1.52      0.00
   -2   13   14      0.28      0.00
   -2   13   13      0.13      0.00
   -2   13   12      0.82      0.00
   -2   13   11      0.89      0.00
   -2   13   10      0.71      0.00
   -2   13    9      0.56      0.00
   -2   13    8      1.34      0.00
   -2   13    7     -1.30      0.00
   -2   13    6      0.30      0.00
   -2   13    5     -0.14      0.00
   -2   13    4     -0.45      0.00
   -2   13    3      0.49      0.00
   -2   13    2     -1.22      0.00
   -2   13    1      0.85      0.00
    2   13    0      0.99      0.00
    2   13    1      1.05      0.00
    2   13    2      0.82      0.00
    2   13    3      0.32      0.00
    2   13    4     -1.43      0.00
    2   13    5      0.45      0.00
    2   13    6     -0.47      0.00
    2   13    7     -0.26      0.00
    2   13    8     -1.31      0.00
    2   13    9     -0.41      0.00
    2   13   10     -0.19      0.00
    2   13   11     -1.82      0.00
    2   13   12     -0.90      0.00
    2   13   13     -1.23      0.00
    2   13   14     -0.69      0.00
    2   13   15     -0.65      0.00
    2   13   16     -0.41      0.00
    2   13   17      1.41      0.00
    2   13   18      2.06      0.00
    2   13   19      0.82      0.00
    2   13   20      2.55      0.00
    2   13   21      1.97      0.00
    2   13   22     -1.62      0.00
    2   13   23      0.93      0.00
    2   13   24     -0.20      0.00
    2   13   25     -0.28      0.00
    2   13   26      1.94      0.00
    2   13   27      0.63      0.00
    2   13   28      3.48      0.00
    2   13   29     -1.19      0.00
    2   13   30     -0.77      0.00
    2   13   31      2.06      0.00
    2   13   32     -1.42      0.00
    2   13   33     -1.11      0.00
    2   13   34     -0.63      0.00
    2   13   35      1.26      0.00
    2   13   36      0.01      0.00
    2   13   37     -2.82      0.00
    2   13   38      0.28      0.00
    2   13   39      0.70      0.00
    2   13   40     -0.86      0.00
    2   13   41     -1.39      0.00
    2   13   42     -2.10      0.00
    2   13   43      1.58      0.00
    2   13   44     -2.07      0.00
    2   13   45     -1.56      0.00
    2   13   46      0.20      0.00
    2   13   47     -0.91      0.00
    2   13   48      0.07      0.00
    2   13   49     -0.68      0.00
    2   13   50     -0.41      0.00
    2   13   51      0.50      0.00
    2   13   52      0.27      0.00
   -2   14   51     -0.68      0.00
   -2   14   50      1.60      0.00
   -2   14   49     -0.24      0.00
   -2   14   48     -0.35      0.00
   -2   14   47     -1.43      0.00
   -2   14   46      0.64      0.00
   -2   14   45     -0.71      0.00
   -2   14   44     -1.52      0.00
   -2   14   43     -1.95      0.00
   -2   14   42      0.45      0.00
   -2   14   41      0.42      0.00
   -2   14   40     -1.02      0.00
   -2   14   39     -0.64      0.00
   -2   14   38      0.01      0.00
   -2   14   37     -1.57      0.00
   -2   14   36     -1.89      0.00
   -2   14   35      0.94      0.00
   -2   14   34     -0.62      0.00
   -2   14   33      0.44      0.00
   -2   14   32      1.10      0.00
   -2   14   31      1.58      0.00
   -2   14   30      1.36      0.00
   -2   14   29      0.46      0.00
   -2   14   28     -0.59      0.00
   -2   14   27      0.09      0.00
   -2   14   26     -0.34      0.00
   -2   14   25     -1.30      0.00
   -2   14   24      0.39      0.00
   -2   14   23     -1.43      0.00
   -2   14   22      2.97      0.00
   -2   14   21     -0.55      0.00
   -2   14   20      0.45      0.00
   -2   14   19      0.22      0.00
   -2   14   18      0.36      0.00
   -2   14   17      1.30      0.00
   -2   14   16     -0.23      0.00
   -2   14   15     -0.78      0.00
   -2   14   14      1.10      0.00
   -2   14   13      0.60      0.00
   -2   14   12     -1.84      0.00
   -2   14   11      1.47      0.00
   -2   14   10     -0.14      0.00
   -2   14    9     -0.68      0.00
[truncated: 803,900 more chars]
